# Supplementary material for: Analysis of early intermediate states of the nitrogenase reaction by regularization of EPR spectra
Source: Nat Commun. 2024 May 13;15:4041. doi: 10.1038/s41467-024-48271-8 (PMC11091149; doi:10.1038/s41467-024-48271-8)
Supplement: Supplementary file 4 — Source Data [file 41467_2024_48271_MOESM4_ESM.zip]

Archive with 244 entries (228 files):
- AvI_DataSet/CW_XBand/
- AvI_DataSet/CW_XBand/Light_Induced/
- AvI_DataSet/CW_XBand/Light_Induced/AvI_Se2B_1_6K_16h_annealing.DSC
- AvI_DataSet/CW_XBand/Light_Induced/AvI_Se2B_1_6K_16h_annealing.DTA
- AvI_DataSet/CW_XBand/Light_Induced/AvI_Se2B_1_6K_annealing_16h_LightON_100mW.DSC
- AvI_DataSet/CW_XBand/Light_Induced/AvI_Se2B_1_6K_annealing_16h_LightON_100mW.DTA
- AvI_DataSet/CW_XBand/Light_Induced/AvI_Se2B_1_6K_Dark.DSC
- AvI_DataSet/CW_XBand/Light_Induced/AvI_Se2B_1_6K_Dark.DTA
- AvI_DataSet/CW_XBand/Light_Induced/AvI_Se2B_1_6K_LightON_100mW.DSC
- AvI_DataSet/CW_XBand/Light_Induced/AvI_Se2B_1_6K_LightON_100mW.DTA
- AvI_DataSet/CW_XBand/Light_Induced/AvI_Se2B_low_6K_16h_annealing.DSC
- AvI_DataSet/CW_XBand/Light_Induced/AvI_Se2B_low_6K_16h_annealing.DTA
- AvI_DataSet/CW_XBand/Light_Induced/AvI_Se2B_low_6K_annealing_16h_LightON_100mW.DSC
- AvI_DataSet/CW_XBand/Light_Induced/AvI_Se2B_low_6K_annealing_16h_LightON_100mW.DTA
- AvI_DataSet/CW_XBand/Light_Induced/AvI_Se2B_low_6K_Dark.DSC
- AvI_DataSet/CW_XBand/Light_Induced/AvI_Se2B_low_6K_Dark.DTA
- AvI_DataSet/CW_XBand/Light_Induced/AvI_Se2B_low_6K_LightON_100mW.DSC
- AvI_DataSet/CW_XBand/Light_Induced/AvI_Se2B_low_6K_LightON_100mW.DTA
- AvI_DataSet/CW_XBand/Light_Induced/SampleInfo.txt
- AvI_DataSet/CW_XBand/Powersweeps/
- AvI_DataSet/CW_XBand/Powersweeps/Powersweeps_E500/
- AvI_DataSet/CW_XBand/Powersweeps/Powersweeps_E500/AvI_33S_5_0K_Powersweep.DSC
- AvI_DataSet/CW_XBand/Powersweeps/Powersweeps_E500/AvI_33S_5_0K_Powersweep.DTA
- AvI_DataSet/CW_XBand/Powersweeps/Powersweeps_E500/AvI_33S_5_0K_Powersweep.YGF
- AvI_DataSet/CW_XBand/Powersweeps/Powersweeps_E500/AvI_77Se2B_5_3K_Powersweep.DSC
- AvI_DataSet/CW_XBand/Powersweeps/Powersweeps_E500/AvI_77Se2B_5_3K_Powersweep.DTA
- AvI_DataSet/CW_XBand/Powersweeps/Powersweeps_E500/AvI_77Se2B_5_3K_Powersweep.YGF
- AvI_DataSet/CW_XBand/Powersweeps/Powersweeps_E500/AvI_Se_C2H2_5_1K_Powersweep.DSC
- AvI_DataSet/CW_XBand/Powersweeps/Powersweeps_E500/AvI_Se_C2H2_5_1K_Powersweep.DTA
- AvI_DataSet/CW_XBand/Powersweeps/Powersweeps_E500/AvI_Se_C2H2_5_1K_Powersweep.YGF
- AvI_DataSet/CW_XBand/Powersweeps/Powersweeps_E500/AvI_Se_low_5_4K_Powersweep.DSC
- AvI_DataSet/CW_XBand/Powersweeps/Powersweeps_E500/AvI_Se_low_5_4K_Powersweep.DTA
- AvI_DataSet/CW_XBand/Powersweeps/Powersweeps_E500/AvI_Se_low_5_4K_Powersweep.YGF
- AvI_DataSet/CW_XBand/Powersweeps/Powersweeps_E500/AvI_Se2B_1_5_2K_Powersweep.DSC
- AvI_DataSet/CW_XBand/Powersweeps/Powersweeps_E500/AvI_Se2B_1_5_2K_Powersweep.DTA
- AvI_DataSet/CW_XBand/Powersweeps/Powersweeps_E500/AvI_Se2B_1_5_2K_Powersweep.YGF
- AvI_DataSet/CW_XBand/Powersweeps/Powersweeps_E500/AvI_WT_5_0K_Powersweep.DSC
- AvI_DataSet/CW_XBand/Powersweeps/Powersweeps_E500/AvI_WT_5_0K_Powersweep.DTA
- AvI_DataSet/CW_XBand/Powersweeps/Powersweeps_E500/AvI_WT_5_0K_Powersweep.YGF
- AvI_DataSet/CW_XBand/Powersweeps/Powersweeps_E500/SampleInfo.txt
- AvI_DataSet/CW_XBand/Powersweeps/Powersweeps_E580/
- AvI_DataSet/CW_XBand/Powersweeps/Powersweeps_E580/AvI_33S_5K_Powersweep.DSC
- AvI_DataSet/CW_XBand/Powersweeps/Powersweeps_E580/AvI_33S_5K_Powersweep.DTA
- AvI_DataSet/CW_XBand/Powersweeps/Powersweeps_E580/AvI_33S_5K_Powersweep.YGF
- AvI_DataSet/CW_XBand/Powersweeps/Powersweeps_E580/AvI_77Se2B_5K_Powersweep.DSC
- AvI_DataSet/CW_XBand/Powersweeps/Powersweeps_E580/AvI_77Se2B_5K_Powersweep.DTA
- AvI_DataSet/CW_XBand/Powersweeps/Powersweeps_E580/AvI_77Se2B_5K_Powersweep.YGF
- AvI_DataSet/CW_XBand/Powersweeps/Powersweeps_E580/AvI_S_5K_Powersweep.DSC
- AvI_DataSet/CW_XBand/Powersweeps/Powersweeps_E580/AvI_S_5K_Powersweep.DTA
- AvI_DataSet/CW_XBand/Powersweeps/Powersweeps_E580/AvI_S_5K_Powersweep.YGF
- AvI_DataSet/CW_XBand/Powersweeps/Powersweeps_E580/AvI_S_Remigration_5K_Powersweep.DSC
- AvI_DataSet/CW_XBand/Powersweeps/Powersweeps_E580/AvI_S_Remigration_5K_Powersweep.DTA
- AvI_DataSet/CW_XBand/Powersweeps/Powersweeps_E580/AvI_S_Remigration_5K_Powersweep.YGF
- AvI_DataSet/CW_XBand/Powersweeps/Powersweeps_E580/AvI_Se_C2H2_5K_Powersweep.DSC
- AvI_DataSet/CW_XBand/Powersweeps/Powersweeps_E580/AvI_Se_C2H2_5K_Powersweep.DTA
- AvI_DataSet/CW_XBand/Powersweeps/Powersweeps_E580/AvI_Se_C2H2_5K_Powersweep.YGF
- AvI_DataSet/CW_XBand/Powersweeps/Powersweeps_E580/AvI_Se_low_5K_Powersweep.DSC
- AvI_DataSet/CW_XBand/Powersweeps/Powersweeps_E580/AvI_Se_low_5K_Powersweep.DTA
- AvI_DataSet/CW_XBand/Powersweeps/Powersweeps_E580/AvI_Se_low_5K_Powersweep.YGF
- AvI_DataSet/CW_XBand/Powersweeps/Powersweeps_E580/AvI_Se2B_1_5K_Powersweep.DSC
- AvI_DataSet/CW_XBand/Powersweeps/Powersweeps_E580/AvI_Se2B_1_5K_Powersweep.DTA
- AvI_DataSet/CW_XBand/Powersweeps/Powersweeps_E580/AvI_Se2B_1_5K_Powersweep.YGF
- AvI_DataSet/CW_XBand/Powersweeps/Powersweeps_E580/AvI_Se2B_lowflux_5K_Powersweep.DSC
- AvI_DataSet/CW_XBand/Powersweeps/Powersweeps_E580/AvI_Se2B_lowflux_5K_Powersweep.DTA
- AvI_DataSet/CW_XBand/Powersweeps/Powersweeps_E580/AvI_Se2B_lowflux_5K_Powersweep.YGF
- AvI_DataSet/CW_XBand/Powersweeps/Powersweeps_E580/AvI_WT_5K_Powersweep.DSC
- AvI_DataSet/CW_XBand/Powersweeps/Powersweeps_E580/AvI_WT_5K_Powersweep.DTA
- AvI_DataSet/CW_XBand/Powersweeps/Powersweeps_E580/AvI_WT_5K_Powersweep.YGF
- AvI_DataSet/CW_XBand/Powersweeps/Powersweeps_E580/Buffer_5K_Powersweep.DSC
- AvI_DataSet/CW_XBand/Powersweeps/Powersweeps_E580/Buffer_5K_Powersweep.DTA
- AvI_DataSet/CW_XBand/Powersweeps/Powersweeps_E580/Buffer_5K_Powersweep.YGF
- AvI_DataSet/CW_XBand/Powersweeps/Powersweeps_E580/dpph.DSC
- AvI_DataSet/CW_XBand/Powersweeps/Powersweeps_E580/dpph.DTA
- AvI_DataSet/CW_XBand/Powersweeps/Powersweeps_E580/SampleInfo.txt
- AvI_DataSet/CW_XBand/Temperature_Sweeps/
- AvI_DataSet/CW_XBand/Temperature_Sweeps/LiLiF.DSC
- AvI_DataSet/CW_XBand/Temperature_Sweeps/LiLiF.DTA
- AvI_DataSet/CW_XBand/Temperature_Sweeps/SampleInfo.txt
- AvI_DataSet/CW_XBand/Temperature_Sweeps/Temp_12K/
- AvI_DataSet/CW_XBand/Temperature_Sweeps/Temp_12K/AvI_33S_12K.DSC
- AvI_DataSet/CW_XBand/Temperature_Sweeps/Temp_12K/AvI_33S_12K.DTA
- AvI_DataSet/CW_XBand/Temperature_Sweeps/Temp_12K/AvI_77Se2B_12K.DSC
- AvI_DataSet/CW_XBand/Temperature_Sweeps/Temp_12K/AvI_77Se2B_12K.DTA
- AvI_DataSet/CW_XBand/Temperature_Sweeps/Temp_12K/AvI_S_12K.DSC
- AvI_DataSet/CW_XBand/Temperature_Sweeps/Temp_12K/AvI_S_12K.DTA
- AvI_DataSet/CW_XBand/Temperature_Sweeps/Temp_12K/AvI_S_Remigration_12K.DSC
- AvI_DataSet/CW_XBand/Temperature_Sweeps/Temp_12K/AvI_S_Remigration_12K.DTA
- AvI_DataSet/CW_XBand/Temperature_Sweeps/Temp_12K/AvI_Se_C2H2_12K.DSC
- AvI_DataSet/CW_XBand/Temperature_Sweeps/Temp_12K/AvI_Se_C2H2_12K.DTA
- AvI_DataSet/CW_XBand/Temperature_Sweeps/Temp_12K/AvI_Se_low_12K.DSC
- AvI_DataSet/CW_XBand/Temperature_Sweeps/Temp_12K/AvI_Se_low_12K.DTA
- AvI_DataSet/CW_XBand/Temperature_Sweeps/Temp_12K/AvI_Se2B_1_12K.DSC
- AvI_DataSet/CW_XBand/Temperature_Sweeps/Temp_12K/AvI_Se2B_1_12K.DTA
- AvI_DataSet/CW_XBand/Temperature_Sweeps/Temp_12K/AvI_Se2B_lowflux_12K.DSC
- AvI_DataSet/CW_XBand/Temperature_Sweeps/Temp_12K/AvI_Se2B_lowflux_12K.DTA
- AvI_DataSet/CW_XBand/Temperature_Sweeps/Temp_12K/AvI_WT_12K.DSC
- AvI_DataSet/CW_XBand/Temperature_Sweeps/Temp_12K/AvI_WT_12K.DTA
- AvI_DataSet/CW_XBand/Temperature_Sweeps/Temp_12K/Buffer_12K.DSC
- AvI_DataSet/CW_XBand/Temperature_Sweeps/Temp_12K/Buffer_12K.DTA
- AvI_DataSet/CW_XBand/Temperature_Sweeps/Temp_6K/
- AvI_DataSet/CW_XBand/Temperature_Sweeps/Temp_6K/AvI_33S_6K.DSC
- AvI_DataSet/CW_XBand/Temperature_Sweeps/Temp_6K/AvI_33S_6K.DTA
- AvI_DataSet/CW_XBand/Temperature_Sweeps/Temp_6K/AvI_77Se2B_6K.DSC
- AvI_DataSet/CW_XBand/Temperature_Sweeps/Temp_6K/AvI_77Se2B_6K.DTA
- AvI_DataSet/CW_XBand/Temperature_Sweeps/Temp_6K/AvI_S_6K.DSC
- AvI_DataSet/CW_XBand/Temperature_Sweeps/Temp_6K/AvI_S_6K.DTA
- AvI_DataSet/CW_XBand/Temperature_Sweeps/Temp_6K/AvI_S_Remigration_6K.DSC
- AvI_DataSet/CW_XBand/Temperature_Sweeps/Temp_6K/AvI_S_Remigration_6K.DTA
- AvI_DataSet/CW_XBand/Temperature_Sweeps/Temp_6K/AvI_Se_C2H2_6K.DSC
- AvI_DataSet/CW_XBand/Temperature_Sweeps/Temp_6K/AvI_Se_C2H2_6K.DTA
- AvI_DataSet/CW_XBand/Temperature_Sweeps/Temp_6K/AvI_Se_low_6K.DSC
- AvI_DataSet/CW_XBand/Temperature_Sweeps/Temp_6K/AvI_Se_low_6K.DTA
- AvI_DataSet/CW_XBand/Temperature_Sweeps/Temp_6K/AvI_Se2B_1_6K.DSC
- AvI_DataSet/CW_XBand/Temperature_Sweeps/Temp_6K/AvI_Se2B_1_6K.DTA
- AvI_DataSet/CW_XBand/Temperature_Sweeps/Temp_6K/AvI_Se2B_lowflux_6K.DSC
- AvI_DataSet/CW_XBand/Temperature_Sweeps/Temp_6K/AvI_Se2B_lowflux_6K.DTA
- AvI_DataSet/CW_XBand/Temperature_Sweeps/Temp_6K/AvI_WT_6K.DSC
- AvI_DataSet/CW_XBand/Temperature_Sweeps/Temp_6K/AvI_WT_6K.DTA
- AvI_DataSet/CW_XBand/Temperature_Sweeps/Temp_6K/Buffer_6K.DSC
- AvI_DataSet/CW_XBand/Temperature_Sweeps/Temp_6K/Buffer_6K.DTA
- AvI_DataSet/CW_XBand/Temperature_Sweeps/Temp_9K/
- AvI_DataSet/CW_XBand/Temperature_Sweeps/Temp_9K/AvI_33S_9K.DSC
- AvI_DataSet/CW_XBand/Temperature_Sweeps/Temp_9K/AvI_33S_9K.DTA
- AvI_DataSet/CW_XBand/Temperature_Sweeps/Temp_9K/AvI_77Se2B_9K.DSC
- AvI_DataSet/CW_XBand/Temperature_Sweeps/Temp_9K/AvI_77Se2B_9K.DTA
- AvI_DataSet/CW_XBand/Temperature_Sweeps/Temp_9K/AvI_S_9K.DSC
- AvI_DataSet/CW_XBand/Temperature_Sweeps/Temp_9K/AvI_S_9K.DTA
- AvI_DataSet/CW_XBand/Temperature_Sweeps/Temp_9K/AvI_S_Remigration_9K.DSC
- AvI_DataSet/CW_XBand/Temperature_Sweeps/Temp_9K/AvI_S_Remigration_9K.DTA
- AvI_DataSet/CW_XBand/Temperature_Sweeps/Temp_9K/AvI_Se_C2H2_9K.DSC
- AvI_DataSet/CW_XBand/Temperature_Sweeps/Temp_9K/AvI_Se_C2H2_9K.DTA
- AvI_DataSet/CW_XBand/Temperature_Sweeps/Temp_9K/AvI_Se_low_9K.DSC
- AvI_DataSet/CW_XBand/Temperature_Sweeps/Temp_9K/AvI_Se_low_9K.DTA
- AvI_DataSet/CW_XBand/Temperature_Sweeps/Temp_9K/AvI_Se2B_1_9K.DSC
- AvI_DataSet/CW_XBand/Temperature_Sweeps/Temp_9K/AvI_Se2B_1_9K.DTA
- AvI_DataSet/CW_XBand/Temperature_Sweeps/Temp_9K/AvI_Se2B_lowflux_9K.DSC
- AvI_DataSet/CW_XBand/Temperature_Sweeps/Temp_9K/AvI_Se2B_lowflux_9K.DTA
- AvI_DataSet/CW_XBand/Temperature_Sweeps/Temp_9K/AvI_WT_9K.DSC
- AvI_DataSet/CW_XBand/Temperature_Sweeps/Temp_9K/AvI_WT_9K.DTA
- AvI_DataSet/CW_XBand/Temperature_Sweeps/Temp_9K/Buffer_9K.DSC
- AvI_DataSet/CW_XBand/Temperature_Sweeps/Temp_9K/Buffer_9K.DTA
- AvI_DataSet/Puls_QBand/
- AvI_DataSet/Puls_QBand/2P_ESEEM/
- AvI_DataSet/Puls_QBand/2P_ESEEM/Long_timeTrace/
- AvI_DataSet/Puls_QBand/2P_ESEEM/Long_timeTrace/AvI_33S_2pESEEM_long_4_5K.DSC
- AvI_DataSet/Puls_QBand/2P_ESEEM/Long_timeTrace/AvI_33S_2pESEEM_long_4_5K.DTA
- AvI_DataSet/Puls_QBand/2P_ESEEM/Long_timeTrace/AvI_77Se_2pESEEM_long_4_5K.DSC
- AvI_DataSet/Puls_QBand/2P_ESEEM/Long_timeTrace/AvI_77Se_2pESEEM_long_4_5K.DTA
- AvI_DataSet/Puls_QBand/2P_ESEEM/Long_timeTrace/AvI_S_2pESEEM_long_4_5K.DSC
- AvI_DataSet/Puls_QBand/2P_ESEEM/Long_timeTrace/AvI_S_2pESEEM_long_4_5K.DTA
- AvI_DataSet/Puls_QBand/2P_ESEEM/Long_timeTrace/AvI_S_Remigration_2pESEEM_long_4_5K.DSC
- AvI_DataSet/Puls_QBand/2P_ESEEM/Long_timeTrace/AvI_S_Remigration_2pESEEM_long_4_5K.DTA
- AvI_DataSet/Puls_QBand/2P_ESEEM/Long_timeTrace/AvI_Se_C2H2_2pESEEM_long_4_5K.DSC
- AvI_DataSet/Puls_QBand/2P_ESEEM/Long_timeTrace/AvI_Se_C2H2_2pESEEM_long_4_5K.DTA
- AvI_DataSet/Puls_QBand/2P_ESEEM/Long_timeTrace/AvI_Se_low_2pESEEM_long_4_5K.DSC
- AvI_DataSet/Puls_QBand/2P_ESEEM/Long_timeTrace/AvI_Se_low_2pESEEM_long_4_5K.DTA
- AvI_DataSet/Puls_QBand/2P_ESEEM/Long_timeTrace/AvI_Se_lowflux_2pESEEM_long_4_5K.DSC
- AvI_DataSet/Puls_QBand/2P_ESEEM/Long_timeTrace/AvI_Se_lowflux_2pESEEM_long_4_5K.DTA
- AvI_DataSet/Puls_QBand/2P_ESEEM/Long_timeTrace/AvI_Se2B_1_2pESEEM_long_4_5K.DSC
- AvI_DataSet/Puls_QBand/2P_ESEEM/Long_timeTrace/AvI_Se2B_1_2pESEEM_long_4_5K.DTA
- AvI_DataSet/Puls_QBand/2P_ESEEM/Long_timeTrace/AvI_WT_2pESEEM_long_4_5K.DSC
- AvI_DataSet/Puls_QBand/2P_ESEEM/Long_timeTrace/AvI_WT_2pESEEM_long_4_5K.DTA
- AvI_DataSet/Puls_QBand/2P_ESEEM/Long_timeTrace/Buffer_2pESEEM_long_4_5K.DSC
- AvI_DataSet/Puls_QBand/2P_ESEEM/Long_timeTrace/Buffer_2pESEEM_long_4_5K.DTA
- AvI_DataSet/Puls_QBand/2P_ESEEM/Long_timeTrace/SampleInfo.txt
- AvI_DataSet/Puls_QBand/2P_ESEEM/Short_timeTrace/
- AvI_DataSet/Puls_QBand/2P_ESEEM/Short_timeTrace/AvI_33S_2pESEEM_short_4_5K.DSC
- AvI_DataSet/Puls_QBand/2P_ESEEM/Short_timeTrace/AvI_33S_2pESEEM_short_4_5K.DTA
- AvI_DataSet/Puls_QBand/2P_ESEEM/Short_timeTrace/AvI_77Se2B_2pESEEM_short_4_5K.DSC
- AvI_DataSet/Puls_QBand/2P_ESEEM/Short_timeTrace/AvI_77Se2B_2pESEEM_short_4_5K.DTA
- AvI_DataSet/Puls_QBand/2P_ESEEM/Short_timeTrace/AvI_S_2pESEEM_short_4_5K.DSC
- AvI_DataSet/Puls_QBand/2P_ESEEM/Short_timeTrace/AvI_S_2pESEEM_short_4_5K.DTA
- AvI_DataSet/Puls_QBand/2P_ESEEM/Short_timeTrace/AvI_S_Remigration_2pESEEM_short_4_5K.DSC
- AvI_DataSet/Puls_QBand/2P_ESEEM/Short_timeTrace/AvI_S_Remigration_2pESEEM_short_4_5K.DTA
- AvI_DataSet/Puls_QBand/2P_ESEEM/Short_timeTrace/AvI_Se_C2H2_2pESEEM_short_4_5K.DSC
- AvI_DataSet/Puls_QBand/2P_ESEEM/Short_timeTrace/AvI_Se_C2H2_2pESEEM_short_4_5K.DTA
- AvI_DataSet/Puls_QBand/2P_ESEEM/Short_timeTrace/AvI_Se_low_2pESEEM_short_4_5K.DSC
- AvI_DataSet/Puls_QBand/2P_ESEEM/Short_timeTrace/AvI_Se_low_2pESEEM_short_4_5K.DTA
- AvI_DataSet/Puls_QBand/2P_ESEEM/Short_timeTrace/AvI_Se_lowflux_2pESEEM_short_4_5K.DSC
- AvI_DataSet/Puls_QBand/2P_ESEEM/Short_timeTrace/AvI_Se_lowflux_2pESEEM_short_4_5K.DTA
- AvI_DataSet/Puls_QBand/2P_ESEEM/Short_timeTrace/AvI_Se2B_1_2pESEEM_short_4_5K.DSC
- AvI_DataSet/Puls_QBand/2P_ESEEM/Short_timeTrace/AvI_Se2B_1_2pESEEM_short_4_5K.DTA
- AvI_DataSet/Puls_QBand/2P_ESEEM/Short_timeTrace/AvI_WT_2pESEEM_short_4_5K.DSC
- AvI_DataSet/Puls_QBand/2P_ESEEM/Short_timeTrace/AvI_WT_2pESEEM_short_4_5K.DTA
- AvI_DataSet/Puls_QBand/2P_ESEEM/Short_timeTrace/Buffer_2pESEEM_short_4_5K.DSC
- AvI_DataSet/Puls_QBand/2P_ESEEM/Short_timeTrace/Buffer_2pESEEM_short_4_5K.DTA
- AvI_DataSet/Puls_QBand/2P_ESEEM/Short_timeTrace/SampleInfo.txt
- AvI_DataSet/Puls_QBand/3P_ESEEM/
- AvI_DataSet/Puls_QBand/3P_ESEEM/AvI_33S_3pESEEM_tau90ns_4_5K.DSC
- AvI_DataSet/Puls_QBand/3P_ESEEM/AvI_33S_3pESEEM_tau90ns_4_5K.DTA
- AvI_DataSet/Puls_QBand/3P_ESEEM/AvI_77Se2B_3pESEEM_tau90ns_4_5K.DSC
- AvI_DataSet/Puls_QBand/3P_ESEEM/AvI_77Se2B_3pESEEM_tau90ns_4_5K.DTA
- AvI_DataSet/Puls_QBand/3P_ESEEM/AvI_S_3pESEEM_tau90ns_4_5K.DSC
- AvI_DataSet/Puls_QBand/3P_ESEEM/AvI_S_3pESEEM_tau90ns_4_5K.DTA
- AvI_DataSet/Puls_QBand/3P_ESEEM/AvI_Se2B_1_3pESEEM_tau90ns_4_5K.DSC
- AvI_DataSet/Puls_QBand/3P_ESEEM/AvI_Se2B_1_3pESEEM_tau90ns_4_5K.DTA
- AvI_DataSet/Puls_QBand/3P_ESEEM/AvI_WT_3pESEEM_tau90ns_4_5K.DSC
- AvI_DataSet/Puls_QBand/3P_ESEEM/AvI_WT_3pESEEM_tau90ns_4_5K.DTA
- AvI_DataSet/Puls_QBand/3P_ESEEM/SampleInfo.txt
- AvI_DataSet/Puls_QBand/Inversion_Recovery/
- AvI_DataSet/Puls_QBand/Inversion_Recovery/AvI_77Se2B_InvRecovery_4_5K.DSC
- AvI_DataSet/Puls_QBand/Inversion_Recovery/AvI_77Se2B_InvRecovery_4_5K.DTA
- AvI_DataSet/Puls_QBand/Inversion_Recovery/AvI_S_InvRecovery_4_5K.DSC
- AvI_DataSet/Puls_QBand/Inversion_Recovery/AvI_S_InvRecovery_4_5K.DTA
- AvI_DataSet/Puls_QBand/Inversion_Recovery/AvI_S_Remigration_InvRecovery_4_5K.DSC
- AvI_DataSet/Puls_QBand/Inversion_Recovery/AvI_S_Remigration_InvRecovery_4_5K.DTA
- AvI_DataSet/Puls_QBand/Inversion_Recovery/AvI_S33_InvRecovery_4_5K.DSC
- AvI_DataSet/Puls_QBand/Inversion_Recovery/AvI_S33_InvRecovery_4_5K.DTA
- AvI_DataSet/Puls_QBand/Inversion_Recovery/AvI_Se_C2H2_InvRecovery_4_5K.DSC
- AvI_DataSet/Puls_QBand/Inversion_Recovery/AvI_Se_C2H2_InvRecovery_4_5K.DTA
- AvI_DataSet/Puls_QBand/Inversion_Recovery/AvI_se_low_InvRecovery_4_5K.DSC
- AvI_DataSet/Puls_QBand/Inversion_Recovery/AvI_Se_low_InvRecovery_4_5K.DTA
- AvI_DataSet/Puls_QBand/Inversion_Recovery/AvI_Se_lowflux_InvRecovery_4_5K.DSC
- AvI_DataSet/Puls_QBand/Inversion_Recovery/AvI_Se_lowflux_InvRecovery_4_5K.DTA
- AvI_DataSet/Puls_QBand/Inversion_Recovery/AvI_Se2B_1_InvRecovery_4_5K.DSC
- AvI_DataSet/Puls_QBand/Inversion_Recovery/AvI_Se2B_1_InvRecovery_4_5K.DTA
- AvI_DataSet/Puls_QBand/Inversion_Recovery/AvI_WT_InvRecovery_4_5K.DSC
- AvI_DataSet/Puls_QBand/Inversion_Recovery/AvI_WT_InvRecovery_4_5K.DTA
- AvI_DataSet/Puls_QBand/Inversion_Recovery/Buffer_InvRecovery_4_5K.DSC
- AvI_DataSet/Puls_QBand/Inversion_Recovery/Buffer_InvRecovery_4_5K.DTA
- AvI_DataSet/Puls_QBand/Inversion_Recovery/SampleInfo.txt
- AvI_DataSet/Puls_QBand/Transient_Nutation/
- AvI_DataSet/Puls_QBand/Transient_Nutation/AvI_33S_TransNut_4_5K.DSC
- AvI_DataSet/Puls_QBand/Transient_Nutation/AvI_33S_TransNut_4_5K.DTA
- AvI_DataSet/Puls_QBand/Transient_Nutation/AvI_77Se2B_TransNut_4_5K.DSC
- AvI_DataSet/Puls_QBand/Transient_Nutation/AvI_77Se2B_TransNut_4_5K.DTA
- AvI_DataSet/Puls_QBand/Transient_Nutation/AvI_S_Remigration_TransNut_4_5K.DSC
- AvI_DataSet/Puls_QBand/Transient_Nutation/AvI_S_Remigration_TransNut_4_5K.DTA
- AvI_DataSet/Puls_QBand/Transient_Nutation/AvI_S_TransNut_4_5K.DSC
- AvI_DataSet/Puls_QBand/Transient_Nutation/AvI_S_TransNut_4_5K.DTA
- AvI_DataSet/Puls_QBand/Transient_Nutation/AvI_Se_C2H2_TransNut_4_5K.DSC
- AvI_DataSet/Puls_QBand/Transient_Nutation/AvI_Se_C2H2_TransNut_4_5K.DTA
- AvI_DataSet/Puls_QBand/Transient_Nutation/AvI_Se_low_TransNut_4_5K.DSC
- AvI_DataSet/Puls_QBand/Transient_Nutation/AvI_Se_low_TransNut_4_5K.DTA
- AvI_DataSet/Puls_QBand/Transient_Nutation/AvI_Se_lowflux_TransNut_4_5K.DSC
- AvI_DataSet/Puls_QBand/Transient_Nutation/AvI_Se_lowflux_TransNut_4_5K.DTA
- AvI_DataSet/Puls_QBand/Transient_Nutation/AvI_Se2B_1_TransNut_4_5K.DSC
- AvI_DataSet/Puls_QBand/Transient_Nutation/AvI_Se2B_1_TransNut_4_5K.DTA
- AvI_DataSet/Puls_QBand/Transient_Nutation/AvI_WT_TransNut_4_5K.DSC
- AvI_DataSet/Puls_QBand/Transient_Nutation/AvI_WT_TransNut_4_5K.DTA
- AvI_DataSet/Puls_QBand/Transient_Nutation/Coal_TransNut.DSC
- AvI_DataSet/Puls_QBand/Transient_Nutation/Coal_TransNut.DTA
- AvI_DataSet/Puls_QBand/Transient_Nutation/SampleInfo.txt
- AvI_DataSet/Readme.txt
