# Supplementary material for: Analysis of early intermediate states of the nitrogenase reaction by regularization of EPR spectra
Source: Nat Commun. 2024 May 13;15:4041. doi: 10.1038/s41467-024-48271-8 (PMC11091149; doi:10.1038/s41467-024-48271-8)
Supplement: Supplementary file 4 — Source Data [file 41467_2024_48271_MOESM4_ESM.zip › AvI_DataSet/CW_XBand/Light_Induced/SampleInfo.txt]

Spectrometer: 			E580
Resonator: 			4119HS-W1
Cryostat: 			ESR900

Lamp: 			 	Schott KL 2500 (blue light LED)
Cryo-Annealing-Solution: 	isopropanol-liquid nitrogen


Comment on the samples:
The operator names in the files and the file names different, 
because we have remaned them, that they are consisted with the publication.


All measurements were performed at 6K.
The annealing was done at 150K in cyro solution for some hours and stored at 77K in liquid nitrogen over night (total ~16h).
All experimental parameters are given in the .DSC files or in the material and method section.


File names:

suffix: 
Dark: 				Measurement without light
LightON_100mW:			Measurement with light ON at 100mW
16h_annealing:			Measurement after Annealing over night at 150K/77K
16h_annealing_LightON_100mW:	Measurement with light ON at 100mW after annealing
