# Supplementary material for: Analysis of early intermediate states of the nitrogenase reaction by regularization of EPR spectra
Source: Nat Commun. 2024 May 13;15:4041. doi: 10.1038/s41467-024-48271-8 (PMC11091149; doi:10.1038/s41467-024-48271-8)
Supplement: Supplementary file 4 — Source Data [file 41467_2024_48271_MOESM4_ESM.zip › AvI_DataSet/CW_XBand/Powersweeps/Powersweeps_E500/AvI_Se_low_5_4K_Powersweep.DSC]

#DESC	1.2 * DESCRIPTOR INFORMATION ***********************
*
*	Dataset Type and Format:
*
DSRC	EXP
BSEQ	BIG
IKKF	REAL
XTYP	IDX
YTYP	IGD
ZTYP	NODATA
*
*	Item Formats:
*
IRFMT	D
YFMT	D
*
*	Data Ranges and Resolutions:
*
XPTS	2048
XMIN	500.000000
XWID	4000.000000
YPTS	10
YMIN	0.010034
YWID	40.031608
*
*	Documentational Text:
*
TITL	'MoFe_Se_Multi_Powersweep_5_4K'
IRNAM	'Intensity'
XNAM	'Field'
YNAM	'Microwave Power'
IRUNI	''
XUNI	'G'
YUNI	'mW'
*
************************************************************
*
#SPL	1.2 * STANDARD PARAMETER LAYER
*
OPER    hermann
DATE    09/01/16
TIME    14:58:07
CMNT    
SAMP    
SFOR    
STAG    C
EXPT    CW
OXS1    IADC
AXS1    B0VL
AXS2    MWPW
AXS3    
A1CT    0.25
A1SW    0.4
MWFQ    9.367465e+09
MWPW    1.006e-05
A2RS    10
A2LL    7.0
A2SW    4.0
AVGS    1
SPTP    0.16384
RCAG    50
RCHM    1
B0MA    0.0006
B0MF    100000
RCPH    0.0
RCOF    0.0
A1RS    2048
RCTC    0.08192
*
************************************************************
*
#DSL	1.0 * DEVICE SPECIFIC LAYER
*

.DVC     acqStart, 1.0


.DVC     delay2, 1.0

Delay              10000 ms

.DVC     fieldCtrl, 1.0

AllegroMode        False
CenterField        2500.00 G
Delay              0.0 s
FieldFlyback       On
FieldWait          Wait LED off
GFactor            2.000000
MeasuringHall      False
SetToSampleG       False
StaticFieldMon     5250.000 G
SweepDirection     Up
SweepWidth         4000.0 G

.DVC     fieldSweep, 1.0


.DVC     freqCounter, 1.0

FrequencyMon       9.367465 GHz
QMonitBridge       On

.DVC     mwBridge, 1.0

AcqFineTuning      Never
AcqScanFTuning     Off
AcqSliceFTuning    Off
BridgeCalib        100.0
Power              0.01006 mW
PowerAtten         43.0 dB
QValue             6600

.DVC     ramp2, 1.0

Flyback            False
NbPoints           10
StartValue         7.0 dB
SweepData          dB dB
SweepWidth         4.0 dB
sweepType          Ramp up

.DVC     recorder, 1.0

BaselineCorr       Off
NbScansAcc         1
NbScansDone        1
NbScansToDo        1
ReplaceMode        Off
SmoothMode         Auto
SmoothPoints       1

.DVC     scanEnd, 1.0


.DVC     signalChannel, 1.0

AFCTrap            True
AllegroMode        False
AllowShortCt       False
Calibrated         True
ConvTime           163.84 ms
DModAFCTrap        True
DModAmp            1.00 G
DModCalibrated     True
DModDetectSCT      First
DModEliDelay       1.0 us
DModExtLockIn      False
DModExtTrigger     False
DModFieldMod       First
DModGain           60 dB
DModHighPass       True
DModIntegrator     True
DModModOutput      Internal
DModSignalInput    Internal
DModTimeConst      1.28 ms
DoubleModFreq      5.00 kHz
DoubleModPhase     0.0
DoubleMode         False
EliDelay           1.0 us
EnableImag         Disable
ExtLockIn          False
ExtTrigger         False
Gain               50 dB
Harmonic           1
HighPass           True
Integrator         True
IsCalibExp         False
ModAmp             6.000 G
ModFreq            100.00 kHz
ModInput           Internal
ModOutput          Internal
ModPhase           0.0
Offset             0.0 %
QuadMode           False
QuadPhase          90.0
Resolution         2048
Resonator          1
SctNorm            True
SctRevision        SCT
SignalInput        Internal
SpuExtension       False
SweepTime          335.54 s
TimeConst          81.92 ms
TimeExp            False
TuneCaps           38

*
************************************************************
