# Supplementary material for: Analysis of early intermediate states of the nitrogenase reaction by regularization of EPR spectra
Source: Nat Commun. 2024 May 13;15:4041. doi: 10.1038/s41467-024-48271-8 (PMC11091149; doi:10.1038/s41467-024-48271-8)
Supplement: Supplementary file 4 — Source Data [file 41467_2024_48271_MOESM4_ESM.zip › AvI_DataSet/CW_XBand/Powersweeps/Powersweeps_E500/SampleInfo.txt]

Spectrometer: 			E500
Resonator: 			4122SHQE
Cryostat: 			ESR900


Comment on the samples:
The operator names in the files and the file names different, 
because we have remaned them, that they are consisted with the publication.


All measurements were performed at about 5K
All experimental parameters are given in the .DSC files or in material and method section.

These measurements were used for relative spin-counting.
By recaling them to the concentration and filling height.
