# Supplementary material for: Analysis of early intermediate states of the nitrogenase reaction by regularization of EPR spectra
Source: Nat Commun. 2024 May 13;15:4041. doi: 10.1038/s41467-024-48271-8 (PMC11091149; doi:10.1038/s41467-024-48271-8)
Supplement: Supplementary file 4 — Source Data [file 41467_2024_48271_MOESM4_ESM.zip › AvI_DataSet/CW_XBand/Powersweeps/Powersweeps_E580/SampleInfo.txt]

Spectrometer: 			E580
Resonator: 			4119HS-W1
Cryostat: 			ESR900


Comment on the samples:
The operator names in the files and the file names different, 
because we have remaned them, that they are consisted with the publication.


All measurements were performed at 5K.
All experimental parameters are given in the .DSC files or in the material and method section.

The Buffer-file is for background subtraction.
The dpph-file is for field calibration.
