# Supplementary material for: Analysis of early intermediate states of the nitrogenase reaction by regularization of EPR spectra
Source: Nat Commun. 2024 May 13;15:4041. doi: 10.1038/s41467-024-48271-8 (PMC11091149; doi:10.1038/s41467-024-48271-8)
Supplement: Supplementary file 4 — Source Data [file 41467_2024_48271_MOESM4_ESM.zip › AvI_DataSet/CW_XBand/Temperature_Sweeps/Temp_6K/AvI_WT_6K.DSC]

#DESC	1.2 * DESCRIPTOR INFORMATION ***********************
*
*	Dataset Type and Format:
*
DSRC	EXP
BSEQ	BIG
IKKF	REAL
XTYP	IDX
YTYP	NODATA
ZTYP	NODATA
*
*	Item Formats:
*
IRFMT	D
*
*	Data Ranges and Resolutions:
*
XPTS	2000
XMIN	500.000000
XWID	3998.000000
*
*	Documentational Text:
*
TITL	'WT_20_04_2017_6K'
IRNAM	'Intensity'
XNAM	'Field'
IRUNI	''
XUNI	'G'
*
************************************************************
*
#SPL	1.2 * STANDARD PARAMETER LAYER
*
OPER    heidinger
DATE    06/21/17
TIME    10:37:02
CMNT    
SAMP    
SFOR    
STAG    C
EXPT    CW
OXS1    IADC
AXS1    B0VL
AXS2    NONE
AXS3    
A1CT    0.25
A1SW    0.4
MWFQ    9.391032e+09
MWPW    9.464e-05
AVGS    4
SPTP    0.165
RCAG    60
RCHM    1
B0MA    0.0006
B0MF    100000
RCPH    0.0
RCOF    0.0
A1RS    2000
RCTC    0
*
************************************************************
*
#DSL	1.0 * DEVICE SPECIFIC LAYER
*

.DVC     acqStart, 1.0


.DVC     fieldCtrl, 1.0

AllegroMode        True
CenterField        2500.00 G
Delay              0.0 s
FieldFlyback       On
FieldWait          Wait LED off
GFactor            2.000000
MeasuringHall      False
SetToSampleG       False
StaticFieldMon     3480.000 G
SweepDirection     Up
SweepWidth         4000.0 G
WidthTM            200.0 G

.DVC     fieldSweep, 1.0


.DVC     freqCounter, 1.0

FrequencyMon       9.391032 GHz
QMonitBridge       On

.DVC     mwBridge, 1.0

AcqFineTuning      Never
AcqScanFTuning     Off
AcqSliceFTuning    Off
BridgeCalib        42.3
Power              0.09464 mW
PowerAtten         32.0 dB

.DVC     recorder, 1.0

BaselineCorr       Off
NbScansAcc         4
NbScansDone        4
NbScansToDo        4
ReplaceMode        Off
SmoothMode         Manual
SmoothPoints       1

.DVC     scanEnd, 1.0


.DVC     signalChannel, 1.0

AFCTrap            True
AllegroMode        True
AllowShortCt       False
Calibrated         True
ConvFact           9.271e-09
ConvTime           165.00 ms
DModDetectSCT      First
DoubleModAcc       1
DoubleModFreq      5.000 kHz
DoubleMode         False
DualDetect         OFF
EliDelay           1.0 us
Enable1stHarm      True
Enable1stHarm90    False
Enable2ndHarm      False
Enable2ndHarm90    False
Enable3rdHarm      False
Enable3rdHarm90    False
Enable4thHarm      False
Enable4thHarm90    False
Enable5thHarm      False
Enable5thHarm90    False
EnableDisp         False
EnableImag         Disable
ExtLockIn          False
ExtTrigger         False
Gain               60 dB
GainB              60 dB
Harmonic           1
HighPass           True
InputPlugA         AC3
InputPlugB         AC3
Integrator         False
IsCalibExp         False
ModAmp             6.000 G
ModFreq            100.00 kHz
ModPhase           0.0
Offset             0.0 %
PolyCof            {2;3,9;0} 0,0.99652,0,0,0.00737177,0,0,-0.00559614,0,0,-2.88221e-05,0,0,1.00404e-05,0,0,3.43695e-08,0,0,-5.0404e-09,0,0,-1.4783e-11,0,0,-1.29132e-12,0
QuadMode           False
ResCenter          62.5 mm
ResLength          40 mm
Resolution         2000
Resonator          1
SctNorm            True
SctRevision        Allegro
SetAllOrd          False
SetOrdDef          False
SpuExtension       True
SpuRevision        MultiHarmonic
SweepTime          330.00000 s
TimeConst          0
TimeExp            False
TuneCaps           38
dModSW             True

*
************************************************************
