# Supplementary material for: Analysis of early intermediate states of the nitrogenase reaction by regularization of EPR spectra
Source: Nat Commun. 2024 May 13;15:4041. doi: 10.1038/s41467-024-48271-8 (PMC11091149; doi:10.1038/s41467-024-48271-8)
Supplement: Supplementary file 4 — Source Data [file 41467_2024_48271_MOESM4_ESM.zip › AvI_DataSet/Puls_QBand/2P_ESEEM/Long_timeTrace/Buffer_2pESEEM_long_4_5K.DSC]

#DESC	1.2 * DESCRIPTOR INFORMATION ***********************
*
*	Dataset Type and Format:
*
DSRC	EXP
BSEQ	BIG
IKKF	CPLX
XTYP	IDX
YTYP	IDX
ZTYP	NODATA
*
*	Item Formats:
*
IRFMT	D
IIFMT	D
*
*	Data Ranges and Resolutions:
*
XPTS	500
XMIN	100.000000
XWID	1996.000000
YPTS	300
YMIN	4200.000000
YWID	9000.000000
*
*	Documentational Text:
*
TITL	'Puffer_2pESEEMvsB0_long_2017_01_19'
IRNAM	'Intensity'
IINAM	'Intensity'
XNAM	'Time'
YNAM	'Field'
IRUNI	''
IIUNI	''
XUNI	'ns'
YUNI	'G'
*
************************************************************
*
#SPL	1.2 * STANDARD PARAMETER LAYER
*
OPER    heidinger
DATE    01/24/17
TIME    18:19:10
CMNT    
SAMP    
SFOR    
STAG    C
EXPT    PLS
OXS1    TADC
AXS1    B0VL
AXS2    NONE
AXS3    
MWPW    0.03972
A1CT    0.87
B0VL    0.42
A1SW    0.9
MWFQ    3.376688e+10
AVGS    1
*
************************************************************
*
#DSL	1.0 * DEVICE SPECIFIC LAYER
*

.DVC     acqStart, 1.0


.DVC     cwBridge, 1.0

AcqFineTuning      Never
AcqScanFTuning     Off
AcqSliceFTuning    Off
Power              39.72 mW
PowerAtten         1.0 dB

.DVC     endor, 1.0

EIEENDORFreq       14.9021800 MHz/3.5 kG
EIEIsotope         H1
EIERFSweepDir      Same
EIEStaticField     12140.000 G
EIEStaticRF        38.000 MHz
ENDORType          EIF
RF1Atten           60.000 dB
RF1FreqPos         38.000 MHz
RF1StartFreq       38.000 MHz
RF1SweepWidth      30.000 MHz
RF2Atten           80.000 dB
RF2FreqPos         38.000 MHz
RF2StartFreq       38.000 MHz
RF2SweepWidth      30.000 MHz
RFSrcMixing        Add
SumAtten           10.000 dB
SumAttenStart      0.000 dB
SumAttenWidth      31.000 dB

.DVC     fieldCtrl, 1.0

AllegroMode        True
CenterField        8700.00 G
Delay              0.0 s
FieldFlyback       On
FieldPosition      4200.000 G
FieldWait          Wait LED off
GFactor            2.000000
MeasuringHall      False
SetToSampleG       False
StaticFieldMon     12140.000 G
SweepDirection     Up
SweepWidth         9000.0 G
WidthTM            200.0 G

.DVC     freqCounter, 1.0

FrequencyMon       33.766881 GHz
QMonitBridge       On

.DVC     ftBridge, 1.0

Attenuation        60.00 dB
ELDORAtt           30 dB
FrequencyA         33.500000 GHz
VideoBW            200 MHz
VideoGain          21 dB

.DVC     ftEpr, 1.0

AWGPhaseShift      90.00 deg.
AWGPrg             {3;300,8,5;0.000000e+00[mixed]} 0.000000e+00,0.000000e+00,0.000000e+00,0.000000e+00,0.000000e+00,0.000000e+00,0.000000e+00,0.000000e+00,0.000000e+00,0.000000e+00,0.000000e+00,0.000000e+00,0.000000e+00,0.000000e+00,0.000000e+00,0.000000e+00,0.000000e+00,0.000000e+00,0.000000e+00,0.000000e+00,0.000000e+00,0.000000e+00,0.000000e+00,0.000000e+00,0.000000e+00,0.000000e+00,0.000000e+00,0.000000e+00,0.000000e+00,0.000000e+00,0.000000e+00,0.000000e+00,0.000000e+00,0.000000e+00,0.000000e+00,0.000000e+00,0.000000e+00,0.000000e+00,0.000000e+00,0.000000e+00,0.000000e+00,0.000000e+00,0.000000e+00,0.000000e+00,0.000000e+00,0.000000e+00,0.000000e+00,0.000000e+00,0.000000e+00,0.000000e+00,0.000000e+00,0.000000e+00,0.000000e+00,0.000000e+00,0.000000e+00,0.000000e+00,0.000000e+00,0.000000e+00,0.000000e+00,0.000000e+00,0.000000e+00,0.000000e+00,0.000000e+00,0.000000e+00,0.000000e+00,0.000000e+00,0.000000e+00,0.000000e+00,0.000000e+00,0.000000e+00,0.000000e+00,0.000000e+00,0.000000e+00,0.000000e+00,0.000000e+00,0.000000e+00,0.000000e+00,0.000000e+00,0.000000e+00,0.000000e+00,0.000000e+00,0.000000e+00,0.000000e+00,0.000000e+00,0.000000e+00,0.000000e+00,0.000000e+00,0.000000e+00,0.000000e+00,0.000000e+00,0.000000e+00,0.000000e+00,0.000000e+00,0.000000e+00,0.000000e+00,0.000000e+00,0.000000e+00,0.000000e+00,0.000000e+00,0.000000e+00,0.000000e+00,0.000000e+00,0.000000e+00,0.000000e+00,0.000000e+00,0.000000e+00,0.000000e+00,0.000000e+00,0.000000e+00,0.000000e+00,0.000000e+00,0.000000e+00,0.000000e+00,0.000000e+00,0.000000e+00,0.000000e+00,0.000000e+00,0.000000e+00,0.000000e+00,0.000000e+00,0.000000e+00,0.000000e+00,0.000000e+00,0.000000e+00,0.000000e+00,0.000000e+00,0.000000e+00,0.000000e+00,0.000000e+00,0.000000e+00,0.000000e+00,0.000000e+00,0.000000e+00,0.000000e+00,0.000000e+00,0.000000e+00,0.000000e+00,0.000000e+00,0.000000e+00,0.000000e+00,0.000000e+00,0.000000e+00,0.000000e+00,0.000000e+00,0.000000e+00,0.000000e+00,0.000000e+00,0.000000e+00,0.000000e+00,0.000000e+00,0.000000e+00,0.000000e+00,0.000000e+00,0.000000e+00,0.000000e+00,0.000000e+00,0.000000e+00,0.000000e+00,0.000000e+00,0.000000e+00,0.000000e+00,0.000000e+00,0.000000e+00,0.000000e+00,0.000000e+00,0.000000e+00,0.000000e+00,0.000000e+00,0.000000e+00,0.000000e+00,0.000000e+00,0.000000e+00,0.000000e+00,0.000000e+00,0.000000e+00,0.000000e+00,0.000000e+00,0.000000e+00,0.000000e+00,0.000000e+00,0.000000e+00,0.000000e+00,0.000000e+00,0.000000e+00,0.000000e+00,0.000000e+00,0.000000e+00,0.000000e+00,0.000000e+00,0.000000e+00,0.000000e+00,0.000000e+00,0.000000e+00,0.000000e+00,0.000000e+00,0.000000e+00,0.000000e+00,0.000000e+00,0.000000e+00,0.000000e+00,0.000000e+00,0.000000e+00,0.000000e+00,0.000000e+00,0.000000e+00,0.000000e+00,0.000000e+00,0.000000e+00,0.000000e+00,0.000000e+00,0.000000e+00,0.000000e+00,0.000000e+00,0.000000e+00,0.000000e+00,0.000000e+00,0.000000e+00,0.000000e+00,0.000000e+00,0.000000e+00,0.000000e+00,0.000000e+00,0.000000e+00,0.000000e+00,0.000000e+00,0.000000e+00,0.000000e+00,0.000000e+00,0.000000e+00,0.000000e+00,0.000000e+00,0.000000e+00,0.000000e+00,0.000000e+00,0.000000e+00,0.000000e+00,0.000000e+00,0.000000e+00,0.000000e+00,0.000000e+00,0.000000e+00,0.000000e+00,0.000000e+00,0.000000e+00,0.000000e+00,0.000000e+00,0.000000e+00,0.000000e+00,0.000000e+00,0.000000e+00,0.000000e+00,0.000000e+00,0.000000e+00,0.000000e+00,0.000000e+00,0.000000e+00,0.000000e+00,0.000000e+00,0.000000e+00,0.000000e+00,0.000000e+00,0.000000e+00,0.000000e+00,0.000000e+00,0.000000e+00,0.000000e+00,0.000000e+00,0.000000e+00,0.000000e+00,0.000000e+00,0.000000e+00,0.000000e+00,0.000000e+00,0.000000e+00,0.000000e+00,0.000000e+00,0.000000e+00,0.000000e+00,0.000000e+00,0.000000e+00,0.000000e+00,0.000000e+00,0.000000e+00,0.000000e+00,0.000000e+00,0.000000e+00,0.000000e+00,0.000000e+00,0.000000e+00,0.000000e+00,0.000000e+00,0.000000e+00,0.000000e+00,0.000000e+00,0.000000e+00,0.000000e+00,0.000000e+00,0.000000e+00,0.000000e+00,0.000000e+00,0.000000e+00,0.000000e+00,0.000000e+00,0.000000e+00,0.000000e+00,0.000000e+00,0.000000e+00,0.000000e+00,0.000000e+00,0.000000e+00,0.000000e+00,0.000000e+00,0.000000e+00,0.000000e+00,0.000000e+00,0.000000e+00,0.000000e+00,0.000000e+00,0.000000e+00,0.000000e+00,0.000000e+00,0.000000e+00,0.000000e+00,0.000000e+00,0.000000e+00,0.000000e+00,0.000000e+00,0.000000e+00,0.000000e+00,0.000000e+00,0.000000e+00,0.000000e+00,0.000000e+00,0.000000e+00,0.000000e+00,0.000000e+00,0.000000e+00,0.000000e+00,0.000000e+00,0.000000e+00,0.000000e+00,0.000000e+00,0.000000e+00,0.000000e+00,0.000000e+00,0.000000e+00,0.000000e+00,0.000000e+00,0.000000e+00,0.000000e+00,0.000000e+00,0.000000e+00,0.000000e+00,0.000000e+00,0.000000e+00,0.000000e+00,0.000000e+00,0.000000e+00,0.000000e+00,0.000000e+00,0.000000e+00,0.000000e+00,0.000000e+00,0.000000e+00,0.000000e+00,0.000000e+00,0.000000e+00,0.000000e+00,0.000000e+00,0.000000e+00,0.000000e+00,0.000000e+00,0.000000e+00,0.000000e+00,0.000000e+00,0.000000e+00,0.000000e+00,0.000000e+00,0.000000e+00,0.000000e+00,0.000000e+00,0.000000e+00,0.000000e+00,0.000000e+00,0.000000e+00,0.000000e+00,0.000000e+00,0.000000e+00,0.000000e+00,0.000000e+00,0.000000e+00,0.000000e+00,0.000000e+00,0.000000e+00,0.000000e+00,0.000000e+00,0.000000e+00,0.000000e+00,0.000000e+00,0.000000e+00,0.000000e+00,0.000000e+00,0.000000e+00,0.000000e+00,0.000000e+00,0.000000e+00,0.000000e+00,0.000000e+00,0.000000e+00,0.000000e+00,0.000000e+00,0.000000e+00,0.000000e+00,0.000000e+00,0.000000e+00,0.000000e+00,0.000000e+00,0.000000e+00,0.000000e+00,0.000000e+00,0.000000e+00,0.000000e+00,0.000000e+00,0.000000e+00,0.000000e+00,0.000000e+00,0.000000e+00,0.000000e+00,0.000000e+00,0.000000e+00,0.000000e+00,0.000000e+00,0.000000e+00,0.000000e+00,0.000000e+00,0.000000e+00,0.000000e+00,0.000000e+00,0.000000e+00,0.000000e+00,0.000000e+00,0.000000e+00,0.000000e+00,0.000000e+00,0.000000e+00,0.000000e+00,0.000000e+00,0.000000e+00,0.000000e+00,0.000000e+00,0.000000e+00,0.000000e+00,0.000000e+00,0.000000e+00,0.000000e+00,0.000000e+00,0.000000e+00,0.000000e+00,0.000000e+00,0.000000e+00,0.000000e+00,0.000000e+00,0.000000e+00,0.000000e+00,0.000000e+00,0.000000e+00,0.000000e+00,0.000000e+00,0.000000e+00,0.000000e+00,0.000000e+00,0.000000e+00,0.000000e+00,0.000000e+00,0.000000e+00,0.000000e+00,0.000000e+00,0.000000e+00,0.000000e+00,0.000000e+00,0.000000e+00,0.000000e+00,0.000000e+00,0.000000e+00,0.000000e+00,0.000000e+00,0.000000e+00,0.000000e+00,0.000000e+00,0.000000e+00,0.000000e+00,0.000000e+00,0.000000e+00,0.000000e+00,0.000000e+00,0.000000e+00,0.000000e+00,0.000000e+00,0.000000e+00,0.000000e+00,0.000000e+00,0.000000e+00,0.000000e+00,0.000000e+00,0.000000e+00,0.000000e+00,0.000000e+00,0.000000e+00,0.000000e+00,0.000000e+00,0.000000e+00,0.000000e+00,0.000000e+00,0.000000e+00,0.000000e+00,0.000000e+00,0.000000e+00,0.000000e+00,0.000000e+00,0.000000e+00,0.000000e+00,0.000000e+00,0.000000e+00,0.000000e+00,0.000000e+00,0.000000e+00,0.000000e+00,0.000000e+00,0.000000e+00,0.000000e+00,0.000000e+00,0.000000e+00,0.000000e+00,0.000000e+00,0.000000e+00,0.000000e+00,0.000000e+00,0.000000e+00,0.000000e+00,0.000000e+00,0.000000e+00,0.000000e+00,0.000000e+00,0.000000e+00,0.000000e+00,0.000000e+00,0.000000e+00,0.000000e+00,0.000000e+00,0.000000e+00,0.000000e+00,0.000000e+00,0.000000e+00,0.000000e+00,0.000000e+00,0.000000e+00,0.000000e+00,0.000000e+00,0.000000e+00,0.000000e+00,0.000000e+00,0.000000e+00,0.000000e+00,0.000000e+00,0.000000e+00,0.000000e+00,0.000000e+00,0.000000e+00,0.000000e+00,0.000000e+00,0.000000e+00,0.000000e+00,0.000000e+00,0.000000e+00,0.000000e+00,0.000000e+00,0.000000e+00,0.000000e+00,0.000000e+00,0.000000e+00,0.000000e+00,0.000000e+00,0.000000e+00,0.000000e+00,0.000000e+00,0.000000e+00,0.000000e+00,0.000000e+00,0.000000e+00,0.000000e+00,0.000000e+00,0.000000e+00,0.000000e+00,0.000000e+00,0.000000e+00,0.000000e+00,0.000000e+00,0.000000e+00,0.000000e+00,0.000000e+00,0.000000e+00,0.000000e+00,0.000000e+00,0.000000e+00,0.000000e+00,0.000000e+00,0.000000e+00,0.000000e+00,0.000000e+00,0.000000e+00,0.000000e+00,0.000000e+00,0.000000e+00,0.000000e+00,0.000000e+00,0.000000e+00,0.000000e+00,0.000000e+00,0.000000e+00,0.000000e+00,0.000000e+00,0.000000e+00,0.000000e+00,0.000000e+00,0.000000e+00,0.000000e+00,0.000000e+00,0.000000e+00,0.000000e+00,0.000000e+00,0.000000e+00,0.000000e+00,0.000000e+00,0.000000e+00,0.000000e+00,0.000000e+00,0.000000e+00,0.000000e+00,0.000000e+00,0.000000e+00,0.000000e+00,0.000000e+00,0.000000e+00,0.000000e+00,0.000000e+00,0.000000e+00,0.000000e+00,0.000000e+00,0.000000e+00,0.000000e+00,0.000000e+00,0.000000e+00,0.000000e+00,0.000000e+00,0.000000e+00,0.000000e+00,0.000000e+00,0.000000e+00,0.000000e+00,0.000000e+00,0.000000e+00,0.000000e+00,0.000000e+00,0.000000e+00,0.000000e+00,0.000000e+00,0.000000e+00,0.000000e+00,0.000000e+00,0.000000e+00,0.000000e+00,0.000000e+00,0.000000e+00,0.000000e+00,0.000000e+00,0.000000e+00,0.000000e+00,0.000000e+00,0.000000e+00,0.000000e+00,0.000000e+00,0.000000e+00,0.000000e+00,0.000000e+00,0.000000e+00,0.000000e+00,0.000000e+00,0.000000e+00,0.000000e+00,0.000000e+00,0.000000e+00,0.000000e+00,0.000000e+00,0.000000e+00,0.000000e+00,0.000000e+00,0.000000e+00,0.000000e+00,0.000000e+00,0.000000e+00,0.000000e+00,0.000000e+00,0.000000e+00,0.000000e+00,0.000000e+00,0.000000e+00,0.000000e+00,0.000000e+00,0.000000e+00,0.000000e+00,0.000000e+00,0.000000e+00,0.000000e+00,0.000000e+00,0.000000e+00,0.000000e+00,0.000000e+00,0.000000e+00,0.000000e+00,0.000000e+00,0.000000e+00,0.000000e+00,0.000000e+00,0.000000e+00,0.000000e+00,0.000000e+00,0.000000e+00,0.000000e+00,0.000000e+00,0.000000e+00,0.000000e+00,0.000000e+00,0.000000e+00,0.000000e+00,0.000000e+00,0.000000e+00,0.000000e+00,0.000000e+00,0.000000e+00,0.000000e+00,0.000000e+00,0.000000e+00,0.000000e+00,0.000000e+00,0.000000e+00,0.000000e+00,0.000000e+00,0.000000e+00,0.000000e+00,0.000000e+00,0.000000e+00,0.000000e+00,0.000000e+00,0.000000e+00,0.000000e+00,0.000000e+00,0.000000e+00,0.000000e+00,0.000000e+00,0.000000e+00,0.000000e+00,0.000000e+00,0.000000e+00,0.000000e+00,0.000000e+00,0.000000e+00,0.000000e+00,0.000000e+00,0.000000e+00,0.000000e+00,0.000000e+00,0.000000e+00,0.000000e+00,0.000000e+00,0.000000e+00,0.000000e+00,0.000000e+00,0.000000e+00,0.000000e+00,0.000000e+00,0.000000e+00,0.000000e+00,0.000000e+00,0.000000e+00,0.000000e+00,0.000000e+00,0.000000e+00,0.000000e+00,0.000000e+00,0.000000e+00,0.000000e+00,0.000000e+00,0.000000e+00,0.000000e+00,0.000000e+00,0.000000e+00,0.000000e+00,0.000000e+00,0.000000e+00,0.000000e+00,0.000000e+00,0.000000e+00,0.000000e+00,0.000000e+00,0.000000e+00,0.000000e+00,0.000000e+00,0.000000e+00,0.000000e+00,0.000000e+00,0.000000e+00,0.000000e+00,0.000000e+00,0.000000e+00,0.000000e+00,0.000000e+00,0.000000e+00,0.000000e+00,0.000000e+00,0.000000e+00,0.000000e+00,0.000000e+00,0.000000e+00,0.000000e+00,0.000000e+00,0.000000e+00,0.000000e+00,0.000000e+00,0.000000e+00,0.000000e+00,0.000000e+00,0.000000e+00,0.000000e+00,0.000000e+00,0.000000e+00,0.000000e+00,0.000000e+00,0.000000e+00,0.000000e+00,0.000000e+00,0.000000e+00,0.000000e+00,0.000000e+00,0.000000e+00,0.000000e+00,0.000000e+00,0.000000e+00,0.000000e+00,0.000000e+00,0.000000e+00,0.000000e+00,0.000000e+00,0.000000e+00,0.000000e+00,0.000000e+00,0.000000e+00,0.000000e+00,0.000000e+00,0.000000e+00,0.000000e+00,0.000000e+00,0.000000e+00,0.000000e+00,0.000000e+00,0.000000e+00,0.000000e+00,0.000000e+00,0.000000e+00,0.000000e+00,0.000000e+00,0.000000e+00,0.000000e+00,0.000000e+00,0.000000e+00,0.000000e+00,0.000000e+00,0.000000e+00,0.000000e+00,0.000000e+00,0.000000e+00,0.000000e+00,0.000000e+00,0.000000e+00,0.000000e+00,0.000000e+00,0.000000e+00,0.000000e+00,0.000000e+00,0.000000e+00,0.000000e+00,0.000000e+00,0.000000e+00,0.000000e+00,0.000000e+00,0.000000e+00,0.000000e+00,0.000000e+00,0.000000e+00,0.000000e+00,0.000000e+00,0.000000e+00,0.000000e+00,0.000000e+00,0.000000e+00,0.000000e+00,0.000000e+00,0.000000e+00,0.000000e+00,0.000000e+00,0.000000e+00,0.000000e+00,0.000000e+00,0.000000e+00,0.000000e+00,0.000000e+00,0.000000e+00,0.000000e+00,0.000000e+00,0.000000e+00,0.000000e+00,0.000000e+00,0.000000e+00,0.000000e+00,0.000000e+00,0.000000e+00,0.000000e+00,0.000000e+00,0.000000e+00,0.000000e+00,0.000000e+00,0.000000e+00,0.000000e+00,0.000000e+00,0.000000e+00,0.000000e+00,0.000000e+00,0.000000e+00,0.000000e+00,0.000000e+00,0.000000e+00,0.000000e+00,0.000000e+00,0.000000e+00,0.000000e+00,0.000000e+00,0.000000e+00,0.000000e+00,0.000000e+00,0.000000e+00,0.000000e+00,0.000000e+00,0.000000e+00,0.000000e+00,0.000000e+00,0.000000e+00,0.000000e+00,0.000000e+00,0.000000e+00,0.000000e+00,0.000000e+00,0.000000e+00,0.000000e+00,0.000000e+00,0.000000e+00,0.000000e+00,0.000000e+00,0.000000e+00,0.000000e+00,0.000000e+00,0.000000e+00,0.000000e+00,0.000000e+00,0.000000e+00,0.000000e+00,0.000000e+00,0.000000e+00,0.000000e+00,0.000000e+00,0.000000e+00,0.000000e+00,0.000000e+00,0.000000e+00,0.000000e+00,0.000000e+00,0.000000e+00,0.000000e+00,0.000000e+00,0.000000e+00,0.000000e+00,0.000000e+00,0.000000e+00,0.000000e+00,0.000000e+00,0.000000e+00,0.000000e+00,0.000000e+00,0.000000e+00,0.000000e+00,0.000000e+00,0.000000e+00,0.000000e+00,0.000000e+00,0.000000e+00,0.000000e+00,0.000000e+00,0.000000e+00,0.000000e+00,0.000000e+00,0.000000e+00,0.000000e+00,0.000000e+00,0.000000e+00,0.000000e+00,0.000000e+00,0.000000e+00,0.000000e+00,0.000000e+00,0.000000e+00,0.000000e+00,0.000000e+00,0.000000e+00,0.000000e+00,0.000000e+00,0.000000e+00,0.000000e+00,0.000000e+00,0.000000e+00,0.000000e+00,0.000000e+00,0.000000e+00,0.000000e+00,0.000000e+00,0.000000e+00,0.000000e+00,0.000000e+00,0.000000e+00,0.000000e+00,0.000000e+00,0.000000e+00,0.000000e+00,0.000000e+00,0.000000e+00,0.000000e+00,0.000000e+00,0.000000e+00,0.000000e+00,0.000000e+00,0.000000e+00,0.000000e+00,0.000000e+00,0.000000e+00,0.000000e+00,0.000000e+00,0.000000e+00,0.000000e+00,0.000000e+00,0.000000e+00,0.000000e+00,0.000000e+00,0.000000e+00,0.000000e+00,0.000000e+00,0.000000e+00,0.000000e+00,0.000000e+00,0.000000e+00,0.000000e+00,0.000000e+00,0.000000e+00,0.000000e+00,0.000000e+00,0.000000e+00,0.000000e+00,0.000000e+00,0.000000e+00,0.000000e+00,0.000000e+00,0.000000e+00,0.000000e+00,0.000000e+00,0.000000e+00,0.000000e+00,0.000000e+00,0.000000e+00,0.000000e+00,0.000000e+00,0.000000e+00,0.000000e+00,0.000000e+00,0.000000e+00,0.000000e+00,0.000000e+00,0.000000e+00,0.000000e+00,0.000000e+00,0.000000e+00,0.000000e+00,0.000000e+00,0.000000e+00,0.000000e+00,0.000000e+00,0.000000e+00,0.000000e+00,0.000000e+00,0.000000e+00,0.000000e+00,0.000000e+00,0.000000e+00,0.000000e+00,0.000000e+00,0.000000e+00,0.000000e+00,0.000000e+00,0.000000e+00,0.000000e+00,0.000000e+00,0.000000e+00,0.000000e+00,0.000000e+00,0.000000e+00,0.000000e+00,0.000000e+00,0.000000e+00,0.000000e+00,0.000000e+00,0.000000e+00,0.000000e+00,0.000000e+00,0.000000e+00,0.000000e+00,0.000000e+00,0.000000e+00,0.000000e+00,0.000000e+00,0.000000e+00,0.000000e+00,0.000000e+00,0.000000e+00,0.000000e+00,0.000000e+00,0.000000e+00,0.000000e+00,0.000000e+00,0.000000e+00,0.000000e+00,0.000000e+00,0.000000e+00,0.000000e+00,0.000000e+00,0.000000e+00,0.000000e+00,0.000000e+00,0.000000e+00,0.000000e+00,0.000000e+00,0.000000e+00,0.000000e+00,0.000000e+00,0.000000e+00,0.000000e+00,0.000000e+00,0.000000e+00,0.000000e+00,0.000000e+00,0.000000e+00,0.000000e+00,0.000000e+00,0.000000e+00,0.000000e+00,0.000000e+00,0.000000e+00,0.000000e+00,0.000000e+00,0.000000e+00,0.000000e+00,0.000000e+00,0.000000e+00,0.000000e+00,0.000000e+00,0.000000e+00,0.000000e+00,0.000000e+00,0.000000e+00,0.000000e+00,0.000000e+00,0.000000e+00,0.000000e+00,0.000000e+00,0.000000e+00,0.000000e+00,0.000000e+00,0.000000e+00,0.000000e+00,0.000000e+00,0.000000e+00,0.000000e+00,0.000000e+00,0.000000e+00,0.000000e+00,0.000000e+00,0.000000e+00,0.000000e+00,0.000000e+00,0.000000e+00,0.000000e+00,0.000000e+00,0.000000e+00,0.000000e+00,0.000000e+00,0.000000e+00,0.000000e+00,0.000000e+00,0.000000e+00,0.000000e+00,0.000000e+00,0.000000e+00,0.000000e+00,0.000000e+00,0.000000e+00,0.000000e+00,0.000000e+00,0.000000e+00,0.000000e+00,0.000000e+00,0.000000e+00,0.000000e+00,0.000000e+00,0.000000e+00,0.000000e+00,0.000000e+00,0.000000e+00,0.000000e+00,0.000000e+00,0.000000e+00,0.000000e+00,0.000000e+00,0.000000e+00,0.000000e+00,0.000000e+00,0.000000e+00,0.000000e+00,0.000000e+00,0.000000e+00,0.000000e+00,0.000000e+00,0.000000e+00,0.000000e+00,0.000000e+00,0.000000e+00,0.000000e+00,0.000000e+00,0.000000e+00,0.000000e+00,0.000000e+00,0.000000e+00,0.000000e+00,0.000000e+00,0.000000e+00,0.000000e+00,0.000000e+00,0.000000e+00,0.000000e+00,0.000000e+00,0.000000e+00,0.000000e+00,0.000000e+00,0.000000e+00,0.000000e+00,0.000000e+00,0.000000e+00,0.000000e+00,0.000000e+00,0.000000e+00,0.000000e+00,0.000000e+00,0.000000e+00,0.000000e+00,0.000000e+00,0.000000e+00,0.000000e+00,0.000000e+00,0.000000e+00,0.000000e+00,0.000000e+00,0.000000e+00,0.000000e+00,0.000000e+00,0.000000e+00,0.000000e+00,0.000000e+00,0.000000e+00,0.000000e+00,0.000000e+00,0.000000e+00,0.000000e+00,0.000000e+00,0.000000e+00,0.000000e+00,0.000000e+00,0.000000e+00,0.000000e+00,0.000000e+00,0.000000e+00,0.000000e+00,0.000000e+00,0.000000e+00,0.000000e+00,0.000000e+00,0.000000e+00,0.000000e+00,0.000000e+00,0.000000e+00,0.000000e+00,0.000000e+00,0.000000e+00,0.000000e+00,0.000000e+00,0.000000e+00,0.000000e+00,0.000000e+00,0.000000e+00,0.000000e+00,0.000000e+00,0.000000e+00,0.000000e+00,0.000000e+00,0.000000e+00,0.000000e+00,0.000000e+00,0.000000e+00,0.000000e+00,0.000000e+00,0.000000e+00,0.000000e+00,0.000000e+00,0.000000e+00,0.000000e+00,0.000000e+00,0.000000e+00,0.000000e+00,0.000000e+00,0.000000e+00,0.000000e+00,0.000000e+00,0.000000e+00,0.000000e+00,0.000000e+00,0.000000e+00,0.000000e+00,0.000000e+00,0.000000e+00,0.000000e+00,0.000000e+00,0.000000e+00,0.000000e+00,0.000000e+00,0.000000e+00,0.000000e+00,0.000000e+00,0.000000e+00,0.000000e+00,0.000000e+00,0.000000e+00,0.000000e+00,0.000000e+00,0.000000e+00,0.000000e+00,0.000000e+00,0.000000e+00,0.000000e+00,0.000000e+00,0.000000e+00,0.000000e+00,0.000000e+00,0.000000e+00,0.000000e+00,0.000000e+00,0.000000e+00,0.000000e+00,0.000000e+00,0.000000e+00,0.000000e+00,0.000000e+00,0.000000e+00,0.000000e+00,0.000000e+00,0.000000e+00,0.000000e+00,0.000000e+00,0.000000e+00,0.000000e+00,0.000000e+00,0.000000e+00,0.000000e+00,0.000000e+00,0.000000e+00,0.000000e+00,0.000000e+00,0.000000e+00,0.000000e+00,0.000000e+00,0.000000e+00,0.000000e+00,0.000000e+00,0.000000e+00,0.000000e+00,0.000000e+00,0.000000e+00,0.000000e+00,0.000000e+00,0.000000e+00,0.000000e+00,0.000000e+00,0.000000e+00,0.000000e+00,0.000000e+00,0.000000e+00,0.000000e+00,0.000000e+00,0.000000e+00,0.000000e+00,0.000000e+00,0.000000e+00,0.000000e+00,0.000000e+00,0.000000e+00,0.000000e+00,0.000000e+00,0.000000e+00,0.000000e+00,0.000000e+00,0.000000e+00,0.000000e+00,0.000000e+00,0.000000e+00,0.000000e+00,0.000000e+00,0.000000e+00,0.000000e+00,0.000000e+00,0.000000e+00,0.000000e+00,0.000000e+00,0.000000e+00,0.000000e+00,0.000000e+00,0.000000e+00,0.000000e+00,0.000000e+00,0.000000e+00,0.000000e+00,0.000000e+00,0.000000e+00,0.000000e+00,0.000000e+00,0.000000e+00,0.000000e+00,0.000000e+00,0.000000e+00,0.000000e+00,0.000000e+00,0.000000e+00,0.000000e+00,0.000000e+00,0.000000e+00,0.000000e+00,0.000000e+00,0.000000e+00,0.000000e+00,0.000000e+00,0.000000e+00,0.000000e+00,0.000000e+00,0.000000e+00,0.000000e+00,0.000000e+00,0.000000e+00,0.000000e+00,0.000000e+00,0.000000e+00,0.000000e+00,0.000000e+00,0.000000e+00,0.000000e+00,0.000000e+00,0.000000e+00,0.000000e+00,0.000000e+00,0.000000e+00,0.000000e+00,0.000000e+00,0.000000e+00,0.000000e+00,0.000000e+00,0.000000e+00,0.000000e+00,0.000000e+00,0.000000e+00,0.000000e+00,0.000000e+00,0.000000e+00,0.000000e+00,0.000000e+00,0.000000e+00,0.000000e+00,0.000000e+00,0.000000e+00,0.000000e+00,0.000000e+00,0.000000e+00,0.000000e+00,0.000000e+00,0.000000e+00,0.000000e+00,0.000000e+00,0.000000e+00,0.000000e+00,0.000000e+00,0.000000e+00,0.000000e+00,0.000000e+00,0.000000e+00,0.000000e+00,0.000000e+00,0.000000e+00,0.000000e+00,0.000000e+00,0.000000e+00,0.000000e+00,0.000000e+00,0.000000e+00,0.000000e+00,0.000000e+00,0.000000e+00,0.000000e+00,0.000000e+00,0.000000e+00,0.000000e+00,0.000000e+00,0.000000e+00,0.000000e+00,0.000000e+00,0.000000e+00,0.000000e+00,0.000000e+00,0.000000e+00,0.000000e+00,0.000000e+00,0.000000e+00,0.000000e+00,0.000000e+00,0.000000e+00,0.000000e+00,0.000000e+00,0.000000e+00,0.000000e+00,0.000000e+00,0.000000e+00,0.000000e+00,0.000000e+00,0.000000e+00,0.000000e+00,0.000000e+00,0.000000e+00,0.000000e+00,0.000000e+00,0.000000e+00,0.000000e+00,0.000000e+00,0.000000e+00,0.000000e+00,0.000000e+00,0.000000e+00,0.000000e+00,0.000000e+00,0.000000e+00,0.000000e+00,0.000000e+00,0.000000e+00,0.000000e+00,0.000000e+00,0.000000e+00,0.000000e+00,0.000000e+00,0.000000e+00,0.000000e+00,0.000000e+00,0.000000e+00,0.000000e+00,0.000000e+00,0.000000e+00,0.000000e+00,0.000000e+00,0.000000e+00,0.000000e+00,0.000000e+00,0.000000e+00,0.000000e+00,0.000000e+00,0.000000e+00,0.000000e+00,0.000000e+00,0.000000e+00,0.000000e+00,0.000000e+00,0.000000e+00,0.000000e+00,0.000000e+00,0.000000e+00,0.000000e+00,0.000000e+00,0.000000e+00,0.000000e+00,0.000000e+00,0.000000e+00,0.000000e+00,0.000000e+00,0.000000e+00,0.000000e+00,0.000000e+00,0.000000e+00,0.000000e+00,0.000000e+00,0.000000e+00,0.000000e+00,0.000000e+00,0.000000e+00,0.000000e+00,0.000000e+00,0.000000e+00,0.000000e+00,0.000000e+00,0.000000e+00,0.000000e+00,0.000000e+00,0.000000e+00,0.000000e+00,0.000000e+00,0.000000e+00,0.000000e+00,0.000000e+00,0.000000e+00,0.000000e+00,0.000000e+00,0.000000e+00,0.000000e+00,0.000000e+00,0.000000e+00,0.000000e+00,0.000000e+00,0.000000e+00,0.000000e+00,0.000000e+00,0.000000e+00,0.000000e+00,0.000000e+00,0.000000e+00,0.000000e+00,0.000000e+00,0.000000e+00,0.000000e+00,0.000000e+00,0.000000e+00,0.000000e+00,0.000000e+00,0.000000e+00,0.000000e+00,0.000000e+00,0.000000e+00,0.000000e+00,0.000000e+00,0.000000e+00,0.000000e+00,0.000000e+00,0.000000e+00,0.000000e+00,0.000000e+00,0.000000e+00,0.000000e+00,0.000000e+00,0.000000e+00,0.000000e+00,0.000000e+00,0.000000e+00,0.000000e+00,0.000000e+00,0.000000e+00,0.000000e+00,0.000000e+00,0.000000e+00,0.000000e+00,0.000000e+00,0.000000e+00,0.000000e+00,0.000000e+00,0.000000e+00,0.000000e+00,0.000000e+00,0.000000e+00,0.000000e+00,0.000000e+00,0.000000e+00,0.000000e+00,0.000000e+00,0.000000e+00,0.000000e+00,0.000000e+00,0.000000e+00,0.000000e+00,0.000000e+00,0.000000e+00,0.000000e+00,0.000000e+00,0.000000e+00,0.000000e+00,0.000000e+00,0.000000e+00,0.000000e+00,0.000000e+00,0.000000e+00,0.000000e+00,0.000000e+00,0.000000e+00,0.000000e+00,0.000000e+00,0.000000e+00,0.000000e+00,0.000000e+00,0.000000e+00,0.000000e+00,0.000000e+00,0.000000e+00,0.000000e+00,0.000000e+00,0.000000e+00,0.000000e+00,0.000000e+00,0.000000e+00,0.000000e+00,0.000000e+00,0.000000e+00,0.000000e+00,0.000000e+00,0.000000e+00,0.000000e+00,0.000000e+00,0.000000e+00,0.000000e+00,0.000000e+00,0.000000e+00,0.000000e+00,0.000000e+00,0.000000e+00,0.000000e+00,0.000000e+00,0.000000e+00,0.000000e+00,0.000000e+00,0.000000e+00,0.000000e+00,0.000000e+00,0.000000e+00,0.000000e+00,0.000000e+00,0.000000e+00,0.000000e+00,0.000000e+00,0.000000e+00,0.000000e+00,0.000000e+00,0.000000e+00,0.000000e+00,0.000000e+00,0.000000e+00,0.000000e+00,0.000000e+00,0.000000e+00,0.000000e+00,0.000000e+00,0.000000e+00,0.000000e+00,0.000000e+00,0.000000e+00,0.000000e+00,0.000000e+00,0.000000e+00,0.000000e+00,0.000000e+00,0.000000e+00,0.000000e+00,0.000000e+00,0.000000e+00,0.000000e+00,0.000000e+00,0.000000e+00,0.000000e+00,0.000000e+00,0.000000e+00,0.000000e+00,0.000000e+00,0.000000e+00,0.000000e+00,0.000000e+00,0.000000e+00,0.000000e+00,0.000000e+00,0.000000e+00,0.000000e+00,0.000000e+00,0.000000e+00,0.000000e+00,0.000000e+00,0.000000e+00,0.000000e+00,0.000000e+00,0.000000e+00,0.000000e+00,0.000000e+00,0.000000e+00,0.000000e+00,0.000000e+00,0.000000e+00,0.000000e+00,0.000000e+00,0.000000e+00,0.000000e+00,0.000000e+00,0.000000e+00,0.000000e+00,0.000000e+00,0.000000e+00,0.000000e+00,0.000000e+00,0.000000e+00,0.000000e+00,0.000000e+00,0.000000e+00,0.000000e+00,0.000000e+00,0.000000e+00,0.000000e+00,0.000000e+00,0.000000e+00,0.000000e+00,0.000000e+00,0.000000e+00,0.000000e+00,0.000000e+00,0.000000e+00,0.000000e+00,0.000000e+00,0.000000e+00,0.000000e+00,0.000000e+00,0.000000e+00,0.000000e+00,0.000000e+00,0.000000e+00,0.000000e+00,0.000000e+00,0.000000e+00,0.000000e+00,0.000000e+00,0.000000e+00,0.000000e+00,0.000000e+00,0.000000e+00,0.000000e+00,0.000000e+00,0.000000e+00,0.000000e+00,0.000000e+00,0.000000e+00,0.000000e+00,0.000000e+00,0.000000e+00,0.000000e+00,0.000000e+00,0.000000e+00,0.000000e+00,0.000000e+00,0.000000e+00,0.000000e+00,0.000000e+00,0.000000e+00,0.000000e+00,0.000000e+00,0.000000e+00,0.000000e+00,0.000000e+00,0.000000e+00,0.000000e+00,0.000000e+00,0.000000e+00,0.000000e+00,0.000000e+00,0.000000e+00,0.000000e+00,0.000000e+00,0.000000e+00,0.000000e+00,0.000000e+00,0.000000e+00,0.000000e+00,0.000000e+00,0.000000e+00,0.000000e+00,0.000000e+00,0.000000e+00,0.000000e+00,0.000000e+00,0.000000e+00,0.000000e+00,0.000000e+00,0.000000e+00,0.000000e+00,0.000000e+00,0.000000e+00,0.000000e+00,0.000000e+00,0.000000e+00,0.000000e+00,0.000000e+00,0.000000e+00,0.000000e+00,0.000000e+00,0.000000e+00,0.000000e+00,0.000000e+00,0.000000e+00,0.000000e+00,0.000000e+00,0.000000e+00,0.000000e+00,0.000000e+00,0.000000e+00,0.000000e+00,0.000000e+00,0.000000e+00,0.000000e+00,0.000000e+00,0.000000e+00,0.000000e+00,0.000000e+00,0.000000e+00,0.000000e+00,0.000000e+00,0.000000e+00,0.000000e+00,0.000000e+00,0.000000e+00,0.000000e+00,0.000000e+00,0.000000e+00,0.000000e+00,0.000000e+00,0.000000e+00,0.000000e+00,0.000000e+00,0.000000e+00,0.000000e+00,0.000000e+00,0.000000e+00,0.000000e+00,0.000000e+00,0.000000e+00,0.000000e+00,0.000000e+00,0.000000e+00,0.000000e+00,0.000000e+00,0.000000e+00,0.000000e+00,0.000000e+00,0.000000e+00,0.000000e+00,0.000000e+00,0.000000e+00,0.000000e+00,0.000000e+00,0.000000e+00,0.000000e+00,0.000000e+00,0.000000e+00,0.000000e+00,0.000000e+00,0.000000e+00,0.000000e+00,0.000000e+00,0.000000e+00,0.000000e+00,0.000000e+00,0.000000e+00,0.000000e+00,0.000000e+00,0.000000e+00,0.000000e+00,0.000000e+00,0.000000e+00,0.000000e+00,0.000000e+00,0.000000e+00,0.000000e+00,0.000000e+00,0.000000e+00,0.000000e+00,0.000000e+00,0.000000e+00,0.000000e+00,0.000000e+00,0.000000e+00,0.000000e+00,0.000000e+00,0.000000e+00,0.000000e+00,0.000000e+00,0.000000e+00,0.000000e+00,0.000000e+00,0.000000e+00,0.000000e+00,0.000000e+00,0.000000e+00,0.000000e+00,0.000000e+00,0.000000e+00,0.000000e+00,0.000000e+00,0.000000e+00,0.000000e+00,0.000000e+00,0.000000e+00,0.000000e+00,0.000000e+00,0.000000e+00,0.000000e+00,0.000000e+00,0.000000e+00,0.000000e+00,0.000000e+00,0.000000e+00,0.000000e+00,0.000000e+00,0.000000e+00,0.000000e+00,0.000000e+00,0.000000e+00,0.000000e+00,0.000000e+00,0.000000e+00,0.000000e+00,0.000000e+00,0.000000e+00,0.000000e+00,0.000000e+00,0.000000e+00,0.000000e+00,0.000000e+00,0.000000e+00,0.000000e+00,0.000000e+00,0.000000e+00,0.000000e+00,0.000000e+00,0.000000e+00,0.000000e+00,0.000000e+00,0.000000e+00,0.000000e+00,0.000000e+00,0.000000e+00,0.000000e+00,0.000000e+00,0.000000e+00,0.000000e+00,0.000000e+00,0.000000e+00,0.000000e+00,0.000000e+00,0.000000e+00,0.000000e+00,0.000000e+00,0.000000e+00,0.000000e+00,0.000000e+00,0.000000e+00,0.000000e+00,0.000000e+00,0.000000e+00,0.000000e+00,0.000000e+00,0.000000e+00,0.000000e+00,0.000000e+00,0.000000e+00,0.000000e+00,0.000000e+00,0.000000e+00,0.000000e+00,0.000000e+00,0.000000e+00,0.000000e+00,0.000000e+00,0.000000e+00,0.000000e+00,0.000000e+00,0.000000e+00,0.000000e+00,0.000000e+00,0.000000e+00,0.000000e+00,0.000000e+00,0.000000e+00,0.000000e+00,0.000000e+00,0.000000e+00,0.000000e+00,0.000000e+00,0.000000e+00,0.000000e+00,0.000000e+00,0.000000e+00,0.000000e+00,0.000000e+00,0.000000e+00,0.000000e+00,0.000000e+00,0.000000e+00,0.000000e+00,0.000000e+00,0.000000e+00,0.000000e+00,0.000000e+00,0.000000e+00,0.000000e+00,0.000000e+00,0.000000e+00,0.000000e+00,0.000000e+00,0.000000e+00,0.000000e+00,0.000000e+00,0.000000e+00,0.000000e+00,0.000000e+00,0.000000e+00,0.000000e+00,0.000000e+00,0.000000e+00,0.000000e+00,0.000000e+00,0.000000e+00,0.000000e+00,0.000000e+00,0.000000e+00,0.000000e+00,0.000000e+00,0.000000e+00,0.000000e+00,0.000000e+00,0.000000e+00,0.000000e+00,0.000000e+00,0.000000e+00,0.000000e+00,0.000000e+00,0.000000e+00,0.000000e+00,0.000000e+00,0.000000e+00,0.000000e+00,0.000000e+00,0.000000e+00,0.000000e+00,0.000000e+00,0.000000e+00,0.000000e+00,0.000000e+00,0.000000e+00,0.000000e+00,0.000000e+00,0.000000e+00,0.000000e+00,0.000000e+00,0.000000e+00,0.000000e+00,0.000000e+00,0.000000e+00,0.000000e+00,0.000000e+00,0.000000e+00,0.000000e+00,0.000000e+00,0.000000e+00,0.000000e+00,0.000000e+00,0.000000e+00,0.000000e+00,0.000000e+00,0.000000e+00,0.000000e+00,0.000000e+00,0.000000e+00,0.000000e+00,0.000000e+00,0.000000e+00,0.000000e+00,0.000000e+00,0.000000e+00,0.000000e+00,0.000000e+00,0.000000e+00,0.000000e+00,0.000000e+00,0.000000e+00,0.000000e+00,0.000000e+00,0.000000e+00,0.000000e+00,0.000000e+00,0.000000e+00,0.000000e+00,0.000000e+00,0.000000e+00,0.000000e+00,0.000000e+00,0.000000e+00,0.000000e+00,0.000000e+00,0.000000e+00,0.000000e+00,0.000000e+00,0.000000e+00,0.000000e+00,0.000000e+00,0.000000e+00,0.000000e+00,0.000000e+00,0.000000e+00,0.000000e+00,0.000000e+00,0.000000e+00,0.000000e+00,0.000000e+00,0.000000e+00,0.000000e+00,0.000000e+00,0.000000e+00,0.000000e+00,0.000000e+00,0.000000e+00,0.000000e+00,0.000000e+00,0.000000e+00,0.000000e+00,0.000000e+00,0.000000e+00,0.000000e+00,0.000000e+00,0.000000e+00,0.000000e+00,0.000000e+00,0.000000e+00,0.000000e+00,0.000000e+00,0.000000e+00,0.000000e+00,0.000000e+00,0.000000e+00,0.000000e+00,0.000000e+00,0.000000e+00,0.000000e+00,0.000000e+00,0.000000e+00,0.000000e+00,0.000000e+00,0.000000e+00,0.000000e+00,0.000000e+00,0.000000e+00,0.000000e+00,0.000000e+00,0.000000e+00,0.000000e+00,0.000000e+00,0.000000e+00,0.000000e+00,0.000000e+00,0.000000e+00,0.000000e+00,0.000000e+00,0.000000e+00,0.000000e+00,0.000000e+00,0.000000e+00,0.000000e+00,0.000000e+00,0.000000e+00,0.000000e+00,0.000000e+00,0.000000e+00,0.000000e+00,0.000000e+00,0.000000e+00,0.000000e+00,0.000000e+00,0.000000e+00,0.000000e+00,0.000000e+00,0.000000e+00,0.000000e+00,0.000000e+00,0.000000e+00,0.000000e+00,0.000000e+00,0.000000e+00,0.000000e+00,0.000000e+00,0.000000e+00,0.000000e+00,0.000000e+00,0.000000e+00,0.000000e+00,0.000000e+00,0.000000e+00,0.000000e+00,0.000000e+00,0.000000e+00,0.000000e+00,0.000000e+00,0.000000e+00,0.000000e+00,0.000000e+00,0.000000e+00,0.000000e+00,0.000000e+00,0.000000e+00,0.000000e+00,0.000000e+00,0.000000e+00,0.000000e+00,0.000000e+00,0.000000e+00,0.000000e+00,0.000000e+00,0.000000e+00,0.000000e+00,0.000000e+00,0.000000e+00,0.000000e+00,0.000000e+00,0.000000e+00,0.000000e+00,0.000000e+00,0.000000e+00,0.000000e+00,0.000000e+00,0.000000e+00,0.000000e+00,0.000000e+00,0.000000e+00,0.000000e+00,0.000000e+00,0.000000e+00,0.000000e+00,0.000000e+00,0.000000e+00,0.000000e+00,0.000000e+00,0.000000e+00,0.000000e+00,0.000000e+00,0.000000e+00,0.000000e+00,0.000000e+00,0.000000e+00,0.000000e+00,0.000000e+00,0.000000e+00,0.000000e+00,0.000000e+00,0.000000e+00,0.000000e+00,0.000000e+00,0.000000e+00,0.000000e+00,0.000000e+00,0.000000e+00,0.000000e+00,0.000000e+00,0.000000e+00,0.000000e+00,0.000000e+00,0.000000e+00,0.000000e+00,0.000000e+00,0.000000e+00,0.000000e+00,0.000000e+00,0.000000e+00,0.000000e+00,0.000000e+00,0.000000e+00,0.000000e+00,0.000000e+00,0.000000e+00,0.000000e+00,0.000000e+00,0.000000e+00,0.000000e+00,0.000000e+00,0.000000e+00,0.000000e+00,0.000000e+00,0.000000e+00,0.000000e+00,0.000000e+00,0.000000e+00,0.000000e+00,0.000000e+00,0.000000e+00,0.000000e+00,0.000000e+00,0.000000e+00,0.000000e+00,0.000000e+00,0.000000e+00,0.000000e+00,0.000000e+00,0.000000e+00,0.000000e+00,0.000000e+00,0.000000e+00,0.000000e+00,0.000000e+00,0.000000e+00,0.000000e+00,0.000000e+00,0.000000e+00,0.000000e+00,0.000000e+00,0.000000e+00,0.000000e+00,0.000000e+00,0.000000e+00,0.000000e+00,0.000000e+00,0.000000e+00,0.000000e+00,0.000000e+00,0.000000e+00,0.000000e+00,0.000000e+00,0.000000e+00,0.000000e+00,0.000000e+00,0.000000e+00,0.000000e+00,0.000000e+00,0.000000e+00,0.000000e+00,0.000000e+00,0.000000e+00,0.000000e+00,0.000000e+00,0.000000e+00,0.000000e+00,0.000000e+00,0.000000e+00,0.000000e+00,0.000000e+00,0.000000e+00,0.000000e+00,0.000000e+00,0.000000e+00,0.000000e+00,0.000000e+00,0.000000e+00,0.000000e+00,0.000000e+00,0.000000e+00,0.000000e+00,0.000000e+00,0.000000e+00,0.000000e+00,0.000000e+00,0.000000e+00,0.000000e+00,0.000000e+00,0.000000e+00,0.000000e+00,0.000000e+00,0.000000e+00,0.000000e+00,0.000000e+00,0.000000e+00,0.000000e+00,0.000000e+00,0.000000e+00,0.000000e+00,0.000000e+00,0.000000e+00,0.000000e+00,0.000000e+00,0.000000e+00,0.000000e+00,0.000000e+00,0.000000e+00,0.000000e+00,0.000000e+00,0.000000e+00,0.000000e+00,0.000000e+00,0.000000e+00,0.000000e+00,0.000000e+00,0.000000e+00,0.000000e+00,0.000000e+00,0.000000e+00,0.000000e+00,0.000000e+00,0.000000e+00,0.000000e+00,0.000000e+00,0.000000e+00,0.000000e+00,0.000000e+00,0.000000e+00,0.000000e+00,0.000000e+00,0.000000e+00,0.000000e+00,0.000000e+00,0.000000e+00,0.000000e+00,0.000000e+00,0.000000e+00,0.000000e+00,0.000000e+00,0.000000e+00,0.000000e+00,0.000000e+00,0.000000e+00,0.000000e+00,0.000000e+00,0.000000e+00,0.000000e+00,0.000000e+00,0.000000e+00,0.000000e+00,0.000000e+00,0.000000e+00,0.000000e+00,0.000000e+00,0.000000e+00,0.000000e+00,0.000000e+00,0.000000e+00,0.000000e+00,0.000000e+00,0.000000e+00,0.000000e+00,0.000000e+00,0.000000e+00,0.000000e+00,0.000000e+00,0.000000e+00,0.000000e+00,0.000000e+00,0.000000e+00,0.000000e+00,0.000000e+00,0.000000e+00,0.000000e+00,0.000000e+00,0.000000e+00,0.000000e+00,0.000000e+00,0.000000e+00,0.000000e+00,0.000000e+00,0.000000e+00,0.000000e+00,0.000000e+00,0.000000e+00,0.000000e+00,0.000000e+00,0.000000e+00,0.000000e+00,0.000000e+00,0.000000e+00,0.000000e+00,0.000000e+00,0.000000e+00,0.000000e+00,0.000000e+00,0.000000e+00,0.000000e+00,0.000000e+00,0.000000e+00,0.000000e+00,0.000000e+00,0.000000e+00,0.000000e+00,0.000000e+00,0.000000e+00,0.000000e+00,0.000000e+00,0.000000e+00,0.000000e+00,0.000000e+00,0.000000e+00,0.000000e+00,0.000000e+00,0.000000e+00,0.000000e+00,0.000000e+00,0.000000e+00,0.000000e+00,0.000000e+00,0.000000e+00,0.000000e+00,0.000000e+00,0.000000e+00,0.000000e+00,0.000000e+00,0.000000e+00,0.000000e+00,0.000000e+00,0.000000e+00,0.000000e+00,0.000000e+00,0.000000e+00,0.000000e+00,0.000000e+00,0.000000e+00,0.000000e+00,0.000000e+00,0.000000e+00,0.000000e+00,0.000000e+00,0.000000e+00,0.000000e+00,0.000000e+00,0.000000e+00,0.000000e+00,0.000000e+00,0.000000e+00,0.000000e+00,0.000000e+00,0.000000e+00,0.000000e+00,0.000000e+00,0.000000e+00,0.000000e+00,0.000000e+00,0.000000e+00,0.000000e+00,0.000000e+00,0.000000e+00,0.000000e+00,0.000000e+00,0.000000e+00,0.000000e+00,0.000000e+00,0.000000e+00,0.000000e+00,0.000000e+00,0.000000e+00,0.000000e+00,0.000000e+00,0.000000e+00,0.000000e+00,0.000000e+00,0.000000e+00,0.000000e+00,0.000000e+00,0.000000e+00,0.000000e+00,0.000000e+00,0.000000e+00,0.000000e+00,0.000000e+00,0.000000e+00,0.000000e+00,0.000000e+00,0.000000e+00,0.000000e+00,0.000000e+00,0.000000e+00,0.000000e+00,0.000000e+00,0.000000e+00,0.000000e+00,0.000000e+00,0.000000e+00,0.000000e+00,0.000000e+00,0.000000e+00,0.000000e+00,0.000000e+00,0.000000e+00,0.000000e+00,0.000000e+00,0.000000e+00,0.000000e+00,0.000000e+00,0.000000e+00,0.000000e+00,0.000000e+00,0.000000e+00,0.000000e+00,0.000000e+00,0.000000e+00,0.000000e+00,0.000000e+00,0.000000e+00,0.000000e+00,0.000000e+00,0.000000e+00,0.000000e+00,0.000000e+00,0.000000e+00,0.000000e+00,0.000000e+00,0.000000e+00,0.000000e+00,0.000000e+00,0.000000e+00,0.000000e+00,0.000000e+00,0.000000e+00,0.000000e+00,0.000000e+00,0.000000e+00,0.000000e+00,0.000000e+00,0.000000e+00,0.000000e+00,0.000000e+00,0.000000e+00,0.000000e+00,0.000000e+00,0.000000e+00,0.000000e+00,0.000000e+00,0.000000e+00,0.000000e+00,0.000000e+00,0.000000e+00,0.000000e+00,0.000000e+00,0.000000e+00,0.000000e+00,0.000000e+00,0.000000e+00,0.000000e+00,0.000000e+00,0.000000e+00,0.000000e+00,0.000000e+00,0.000000e+00,0.000000e+00,0.000000e+00,0.000000e+00,0.000000e+00,0.000000e+00,0.000000e+00,0.000000e+00,0.000000e+00,0.000000e+00,0.000000e+00,0.000000e+00,0.000000e+00,0.000000e+00,0.000000e+00,0.000000e+00,0.000000e+00,0.000000e+00,0.000000e+00,0.000000e+00,0.000000e+00,0.000000e+00,0.000000e+00,0.000000e+00,0.000000e+00,0.000000e+00,0.000000e+00,0.000000e+00,0.000000e+00,0.000000e+00,0.000000e+00,0.000000e+00,0.000000e+00,0.000000e+00,0.000000e+00,0.000000e+00,0.000000e+00,0.000000e+00,0.000000e+00,0.000000e+00,0.000000e+00,0.000000e+00,0.000000e+00,0.000000e+00,0.000000e+00,0.000000e+00,0.000000e+00,0.000000e+00,0.000000e+00,0.000000e+00,0.000000e+00,0.000000e+00,0.000000e+00,0.000000e+00,0.000000e+00,0.000000e+00,0.000000e+00,0.000000e+00,0.000000e+00,0.000000e+00,0.000000e+00,0.000000e+00,0.000000e+00,0.000000e+00,0.000000e+00,0.000000e+00,0.000000e+00,0.000000e+00,0.000000e+00,0.000000e+00,0.000000e+00,0.000000e+00,0.000000e+00,0.000000e+00,0.000000e+00,0.000000e+00,0.000000e+00,0.000000e+00,0.000000e+00,0.000000e+00,0.000000e+00,0.000000e+00,0.000000e+00,0.000000e+00,0.000000e+00,0.000000e+00,0.000000e+00,0.000000e+00,0.000000e+00,0.000000e+00,0.000000e+00,0.000000e+00,0.000000e+00,0.000000e+00,0.000000e+00,0.000000e+00,0.000000e+00,0.000000e+00,0.000000e+00,0.000000e+00,0.000000e+00,0.000000e+00,0.000000e+00,0.000000e+00,0.000000e+00,0.000000e+00,0.000000e+00,0.000000e+00,0.000000e+00,0.000000e+00,0.000000e+00,0.000000e+00,0.000000e+00,0.000000e+00,0.000000e+00,0.000000e+00,0.000000e+00,0.000000e+00,0.000000e+00,0.000000e+00,0.000000e+00,0.000000e+00,0.000000e+00,0.000000e+00,0.000000e+00,0.000000e+00,0.000000e+00,0.000000e+00,0.000000e+00,0.000000e+00,0.000000e+00,0.000000e+00,0.000000e+00,0.000000e+00,0.000000e+00,0.000000e+00,0.000000e+00,0.000000e+00,0.000000e+00,0.000000e+00,0.000000e+00,0.000000e+00,0.000000e+00,0.000000e+00,0.000000e+00,0.000000e+00,0.000000e+00,0.000000e+00,0.000000e+00,0.000000e+00,0.000000e+00,0.000000e+00,0.000000e+00,0.000000e+00,0.000000e+00,0.000000e+00,0.000000e+00,0.000000e+00,0.000000e+00,0.000000e+00,0.000000e+00,0.000000e+00,0.000000e+00,0.000000e+00,0.000000e+00,0.000000e+00,0.000000e+00,0.000000e+00,0.000000e+00,0.000000e+00,0.000000e+00,0.000000e+00,0.000000e+00,0.000000e+00,0.000000e+00,0.000000e+00,0.000000e+00,0.000000e+00,0.000000e+00,0.000000e+00,0.000000e+00,0.000000e+00,0.000000e+00,0.000000e+00,0.000000e+00,0.000000e+00,0.000000e+00,0.000000e+00,0.000000e+00,0.000000e+00,0.000000e+00,0.000000e+00,0.000000e+00,0.000000e+00,0.000000e+00,0.000000e+00,0.000000e+00,0.000000e+00,0.000000e+00,0.000000e+00,0.000000e+00,0.000000e+00,0.000000e+00,0.000000e+00,0.000000e+00,0.000000e+00,0.000000e+00,0.000000e+00,0.000000e+00,0.000000e+00,0.000000e+00,0.000000e+00,0.000000e+00,0.000000e+00,0.000000e+00,0.000000e+00,0.000000e+00,0.000000e+00,0.000000e+00,0.000000e+00,0.000000e+00,0.000000e+00,0.000000e+00,0.000000e+00,0.000000e+00,0.000000e+00,0.000000e+00,0.000000e+00,0.000000e+00,0.000000e+00,0.000000e+00,0.000000e+00,0.000000e+00,0.000000e+00,0.000000e+00,0.000000e+00,0.000000e+00,0.000000e+00,0.000000e+00,0.000000e+00,0.000000e+00,0.000000e+00,0.000000e+00,0.000000e+00,0.000000e+00,0.000000e+00,0.000000e+00,0.000000e+00,0.000000e+00,0.000000e+00,0.000000e+00,0.000000e+00,0.000000e+00,0.000000e+00,0.000000e+00,0.000000e+00,0.000000e+00,0.000000e+00,0.000000e+00,0.000000e+00,0.000000e+00,0.000000e+00,0.000000e+00,0.000000e+00,0.000000e+00,0.000000e+00,0.000000e+00,0.000000e+00,0.000000e+00,0.000000e+00,0.000000e+00,0.000000e+00,0.000000e+00,0.000000e+00,0.000000e+00,0.000000e+00,0.000000e+00,0.000000e+00,0.000000e+00,0.000000e+00,0.000000e+00,0.000000e+00,0.000000e+00,0.000000e+00,0.000000e+00,0.000000e+00,0.000000e+00,0.000000e+00,0.000000e+00,0.000000e+00,0.000000e+00,0.000000e+00,0.000000e+00,0.000000e+00,0.000000e+00,0.000000e+00,0.000000e+00,0.000000e+00,0.000000e+00,0.000000e+00,0.000000e+00,0.000000e+00,0.000000e+00,0.000000e+00,0.000000e+00,0.000000e+00,0.000000e+00,0.000000e+00,0.000000e+00,0.000000e+00,0.000000e+00,0.000000e+00,0.000000e+00,0.000000e+00,0.000000e+00,0.000000e+00,0.000000e+00,0.000000e+00,0.000000e+00,0.000000e+00,0.000000e+00,0.000000e+00,0.000000e+00,0.000000e+00,0.000000e+00,0.000000e+00,0.000000e+00,0.000000e+00,0.000000e+00,0.000000e+00,0.000000e+00,0.000000e+00,0.000000e+00,0.000000e+00,0.000000e+00,0.000000e+00,0.000000e+00,0.000000e+00,0.000000e+00,0.000000e+00,0.000000e+00,0.000000e+00,0.000000e+00,0.000000e+00,0.000000e+00,0.000000e+00,0.000000e+00,0.000000e+00,0.000000e+00,0.000000e+00,0.000000e+00,0.000000e+00,0.000000e+00,0.000000e+00,0.000000e+00,0.000000e+00,0.000000e+00,0.000000e+00,0.000000e+00,0.000000e+00,0.000000e+00,0.000000e+00,0.000000e+00,0.000000e+00,0.000000e+00,0.000000e+00,0.000000e+00,0.000000e+00,0.000000e+00,0.000000e+00,0.000000e+00,0.000000e+00,0.000000e+00,0.000000e+00,0.000000e+00,0.000000e+00,0.000000e+00,0.000000e+00,0.000000e+00,0.000000e+00,0.000000e+00,0.000000e+00,0.000000e+00,0.000000e+00,0.000000e+00,0.000000e+00,0.000000e+00,0.000000e+00,0.000000e+00,0.000000e+00,0.000000e+00,0.000000e+00,0.000000e+00,0.000000e+00,0.000000e+00,0.000000e+00,0.000000e+00,0.000000e+00,0.000000e+00,0.000000e+00,0.000000e+00,0.000000e+00,0.000000e+00,0.000000e+00,0.000000e+00,0.000000e+00,0.000000e+00,0.000000e+00,0.000000e+00,0.000000e+00,0.000000e+00,0.000000e+00,0.000000e+00,0.000000e+00,0.000000e+00,0.000000e+00,0.000000e+00,0.000000e+00,0.000000e+00,0.000000e+00,0.000000e+00,0.000000e+00,0.000000e+00,0.000000e+00,0.000000e+00,0.000000e+00,0.000000e+00,0.000000e+00,0.000000e+00,0.000000e+00,0.000000e+00,0.000000e+00,0.000000e+00,0.000000e+00,0.000000e+00,0.000000e+00,0.000000e+00,0.000000e+00,0.000000e+00,0.000000e+00,0.000000e+00,0.000000e+00,0.000000e+00,0.000000e+00,0.000000e+00,0.000000e+00,0.000000e+00,0.000000e+00,0.000000e+00,0.000000e+00,0.000000e+00,0.000000e+00,0.000000e+00,0.000000e+00,0.000000e+00,0.000000e+00,0.000000e+00,0.000000e+00,0.000000e+00,0.000000e+00,0.000000e+00,0.000000e+00,0.000000e+00,0.000000e+00,0.000000e+00,0.000000e+00,0.000000e+00,0.000000e+00,0.000000e+00,0.000000e+00,0.000000e+00,0.000000e+00,0.000000e+00,0.000000e+00,0.000000e+00,0.000000e+00,0.000000e+00,0.000000e+00,0.000000e+00,0.000000e+00,0.000000e+00,0.000000e+00,0.000000e+00,0.000000e+00,0.000000e+00,0.000000e+00,0.000000e+00,0.000000e+00,0.000000e+00,0.000000e+00,0.000000e+00,0.000000e+00,0.000000e+00,0.000000e+00,0.000000e+00,0.000000e+00,0.000000e+00,0.000000e+00,0.000000e+00,0.000000e+00,0.000000e+00,0.000000e+00,0.000000e+00,0.000000e+00,0.000000e+00,0.000000e+00,0.000000e+00,0.000000e+00,0.000000e+00,0.000000e+00,0.000000e+00,0.000000e+00,0.000000e+00,0.000000e+00,0.000000e+00,0.000000e+00,0.000000e+00,0.000000e+00,0.000000e+00,0.000000e+00,0.000000e+00,0.000000e+00,0.000000e+00,0.000000e+00,0.000000e+00,0.000000e+00,0.000000e+00,0.000000e+00,0.000000e+00,0.000000e+00,0.000000e+00,0.000000e+00,0.000000e+00,0.000000e+00,0.000000e+00,0.000000e+00,0.000000e+00,0.000000e+00,0.000000e+00,0.000000e+00,0.000000e+00,0.000000e+00,0.000000e+00,0.000000e+00,0.000000e+00,0.000000e+00,0.000000e+00,0.000000e+00,0.000000e+00,0.000000e+00,0.000000e+00,0.000000e+00,0.000000e+00,0.000000e+00,0.000000e+00,0.000000e+00,0.000000e+00,0.000000e+00,0.000000e+00,0.000000e+00,0.000000e+00,0.000000e+00,0.000000e+00,0.000000e+00,0.000000e+00,0.000000e+00,0.000000e+00,0.000000e+00,0.000000e+00,0.000000e+00,0.000000e+00,0.000000e+00,0.000000e+00,0.000000e+00,0.000000e+00,0.000000e+00,0.000000e+00,0.000000e+00,0.000000e+00,0.000000e+00,0.000000e+00,0.000000e+00,0.000000e+00,0.000000e+00,0.000000e+00,0.000000e+00,0.000000e+00,0.000000e+00,0.000000e+00,0.000000e+00,0.000000e+00,0.000000e+00,0.000000e+00,0.000000e+00,0.000000e+00,0.000000e+00,0.000000e+00,0.000000e+00,0.000000e+00,0.000000e+00,0.000000e+00,0.000000e+00,0.000000e+00,0.000000e+00,0.000000e+00,0.000000e+00,0.000000e+00,0.000000e+00,0.000000e+00,0.000000e+00,0.000000e+00,0.000000e+00,0.000000e+00,0.000000e+00,0.000000e+00,0.000000e+00,0.000000e+00,0.000000e+00,0.000000e+00,0.000000e+00,0.000000e+00,0.000000e+00,0.000000e+00,0.000000e+00,0.000000e+00,0.000000e+00,0.000000e+00,0.000000e+00,0.000000e+00,0.000000e+00,0.000000e+00,0.000000e+00,0.000000e+00,0.000000e+00,0.000000e+00,0.000000e+00,0.000000e+00,0.000000e+00,0.000000e+00,0.000000e+00,0.000000e+00,0.000000e+00,0.000000e+00,0.000000e+00,0.000000e+00,0.000000e+00,0.000000e+00,0.000000e+00,0.000000e+00,0.000000e+00,0.000000e+00,0.000000e+00,0.000000e+00,0.000000e+00,0.000000e+00,0.000000e+00,0.000000e+00,0.000000e+00,0.000000e+00,0.000000e+00,0.000000e+00,0.000000e+00,0.000000e+00,0.000000e+00,0.000000e+00,0.000000e+00,0.000000e+00,0.000000e+00,0.000000e+00,0.000000e+00,0.000000e+00,0.000000e+00,0.000000e+00,0.000000e+00,0.000000e+00,0.000000e+00,0.000000e+00,0.000000e+00,0.000000e+00,0.000000e+00,0.000000e+00,0.000000e+00,0.000000e+00,0.000000e+00,0.000000e+00,0.000000e+00,0.000000e+00,0.000000e+00,0.000000e+00,0.000000e+00,0.000000e+00,0.000000e+00,0.000000e+00,0.000000e+00,0.000000e+00,0.000000e+00,0.000000e+00,0.000000e+00,0.000000e+00,0.000000e+00,0.000000e+00,0.000000e+00,0.000000e+00,0.000000e+00,0.000000e+00,0.000000e+00,0.000000e+00,0.000000e+00,0.000000e+00,0.000000e+00,0.000000e+00,0.000000e+00,0.000000e+00,0.000000e+00,0.000000e+00,0.000000e+00,0.000000e+00,0.000000e+00,0.000000e+00,0.000000e+00,0.000000e+00,0.000000e+00,0.000000e+00,0.000000e+00,0.000000e+00,0.000000e+00,0.000000e+00,0.000000e+00,0.000000e+00,0.000000e+00,0.000000e+00,0.000000e+00,0.000000e+00,0.000000e+00,0.000000e+00,0.000000e+00,0.000000e+00,0.000000e+00,0.000000e+00,0.000000e+00,0.000000e+00,0.000000e+00,0.000000e+00,0.000000e+00,0.000000e+00,0.000000e+00,0.000000e+00,0.000000e+00,0.000000e+00,0.000000e+00,0.000000e+00,0.000000e+00,0.000000e+00,0.000000e+00,0.000000e+00,0.000000e+00,0.000000e+00,0.000000e+00,0.000000e+00,0.000000e+00,0.000000e+00,0.000000e+00,0.000000e+00,0.000000e+00,0.000000e+00,0.000000e+00,0.000000e+00,0.000000e+00,0.000000e+00,0.000000e+00,0.000000e+00,0.000000e+00,0.000000e+00,0.000000e+00,0.000000e+00,0.000000e+00,0.000000e+00,0.000000e+00,0.000000e+00,0.000000e+00,0.000000e+00,0.000000e+00,0.000000e+00,0.000000e+00,0.000000e+00,0.000000e+00,0.000000e+00,0.000000e+00,0.000000e+00,0.000000e+00,0.000000e+00,0.000000e+00,0.000000e+00,0.000000e+00,0.000000e+00,0.000000e+00,0.000000e+00,0.000000e+00,0.000000e+00,0.000000e+00,0.000000e+00,0.000000e+00,0.000000e+00,0.000000e+00,0.000000e+00,0.000000e+00,0.000000e+00,0.000000e+00,0.000000e+00,0.000000e+00,0.000000e+00,0.000000e+00,0.000000e+00,0.000000e+00,0.000000e+00,0.000000e+00,0.000000e+00,0.000000e+00,0.000000e+00,0.000000e+00,0.000000e+00,0.000000e+00,0.000000e+00,0.000000e+00,0.000000e+00,0.000000e+00,0.000000e+00,0.000000e+00,0.000000e+00,0.000000e+00,0.000000e+00,0.000000e+00,0.000000e+00,0.000000e+00,0.000000e+00,0.000000e+00,0.000000e+00,0.000000e+00,0.000000e+00,0.000000e+00,0.000000e+00,0.000000e+00,0.000000e+00,0.000000e+00,0.000000e+00,0.000000e+00,0.000000e+00,0.000000e+00,0.000000e+00,0.000000e+00,0.000000e+00,0.000000e+00,0.000000e+00,0.000000e+00,0.000000e+00,0.000000e+00,0.000000e+00,0.000000e+00,0.000000e+00,0.000000e+00,0.000000e+00,0.000000e+00,0.000000e+00,0.000000e+00,0.000000e+00,0.000000e+00,0.000000e+00,0.000000e+00,0.000000e+00,0.000000e+00,0.000000e+00,0.000000e+00,0.000000e+00,0.000000e+00,0.000000e+00,0.000000e+00,0.000000e+00,0.000000e+00,0.000000e+00,0.000000e+00,0.000000e+00,0.000000e+00,0.000000e+00,0.000000e+00,0.000000e+00,0.000000e+00,0.000000e+00,0.000000e+00,0.000000e+00,0.000000e+00,0.000000e+00,0.000000e+00,0.000000e+00,0.000000e+00,0.000000e+00,0.000000e+00,0.000000e+00,0.000000e+00,0.000000e+00,0.000000e+00,0.000000e+00,0.000000e+00,0.000000e+00,0.000000e+00,0.000000e+00,0.000000e+00,0.000000e+00,0.000000e+00,0.000000e+00,0.000000e+00,0.000000e+00,0.000000e+00,0.000000e+00,0.000000e+00,0.000000e+00,0.000000e+00,0.000000e+00,0.000000e+00,0.000000e+00,0.000000e+00,0.000000e+00,0.000000e+00,0.000000e+00,0.000000e+00,0.000000e+00,0.000000e+00,0.000000e+00,0.000000e+00,0.000000e+00,0.000000e+00,0.000000e+00,0.000000e+00,0.000000e+00,0.000000e+00,0.000000e+00,0.000000e+00,0.000000e+00,0.000000e+00,0.000000e+00,0.000000e+00,0.000000e+00,0.000000e+00,0.000000e+00,0.000000e+00,0.000000e+00,0.000000e+00,0.000000e+00,0.000000e+00,0.000000e+00,0.000000e+00,0.000000e+00,0.000000e+00,0.000000e+00,0.000000e+00,0.000000e+00,0.000000e+00,0.000000e+00,0.000000e+00,0.000000e+00,0.000000e+00,0.000000e+00,0.000000e+00,0.000000e+00,0.000000e+00,0.000000e+00,0.000000e+00,0.000000e+00,0.000000e+00,0.000000e+00,0.000000e+00,0.000000e+00,0.000000e+00,0.000000e+00,0.000000e+00,0.000000e+00,0.000000e+00,0.000000e+00,0.000000e+00,0.000000e+00,0.000000e+00,0.000000e+00,0.000000e+00,0.000000e+00,0.000000e+00,0.000000e+00,0.000000e+00,0.000000e+00,0.000000e+00,0.000000e+00,0.000000e+00,0.000000e+00,0.000000e+00,0.000000e+00,0.000000e+00,0.000000e+00,0.000000e+00,0.000000e+00,0.000000e+00,0.000000e+00,0.000000e+00,0.000000e+00,0.000000e+00,0.000000e+00,0.000000e+00,0.000000e+00,0.000000e+00,0.000000e+00,0.000000e+00,0.000000e+00,0.000000e+00,0.000000e+00,0.000000e+00,0.000000e+00,0.000000e+00,0.000000e+00,0.000000e+00,0.000000e+00,0.000000e+00,0.000000e+00,0.000000e+00,0.000000e+00,0.000000e+00,0.000000e+00,0.000000e+00,0.000000e+00,0.000000e+00,0.000000e+00,0.000000e+00,0.000000e+00,0.000000e+00,0.000000e+00,0.000000e+00,0.000000e+00,0.000000e+00,0.000000e+00,0.000000e+00,0.000000e+00,0.000000e+00,0.000000e+00,0.000000e+00,0.000000e+00,0.000000e+00,0.000000e+00,0.000000e+00,0.000000e+00,0.000000e+00,0.000000e+00,0.000000e+00,0.000000e+00,0.000000e+00,0.000000e+00,0.000000e+00,0.000000e+00,0.000000e+00,0.000000e+00,0.000000e+00,0.000000e+00,0.000000e+00,0.000000e+00,0.000000e+00,0.000000e+00,0.000000e+00,0.000000e+00,0.000000e+00,0.000000e+00,0.000000e+00,0.000000e+00,0.000000e+00,0.000000e+00,0.000000e+00,0.000000e+00,0.000000e+00,0.000000e+00,0.000000e+00,0.000000e+00,0.000000e+00,0.000000e+00,0.000000e+00,0.000000e+00,0.000000e+00,0.000000e+00,0.000000e+00,0.000000e+00,0.000000e+00,0.000000e+00,0.000000e+00,0.000000e+00,0.000000e+00,0.000000e+00,0.000000e+00,0.000000e+00,0.000000e+00,0.000000e+00,0.000000e+00,0.000000e+00,0.000000e+00,0.000000e+00,0.000000e+00,0.000000e+00,0.000000e+00,0.000000e+00,0.000000e+00,0.000000e+00,0.000000e+00,0.000000e+00,0.000000e+00,0.000000e+00,0.000000e+00,0.000000e+00,0.000000e+00,0.000000e+00,0.000000e+00,0.000000e+00,0.000000e+00,0.000000e+00,0.000000e+00,0.000000e+00,0.000000e+00,0.000000e+00,0.000000e+00,0.000000e+00,0.000000e+00,0.000000e+00,0.000000e+00,0.000000e+00,0.000000e+00,0.000000e+00,0.000000e+00,0.000000e+00,0.000000e+00,0.000000e+00,0.000000e+00,0.000000e+00,0.000000e+00,0.000000e+00,0.000000e+00,0.000000e+00,0.000000e+00,0.000000e+00,0.000000e+00,0.000000e+00,0.000000e+00,0.000000e+00,0.000000e+00,0.000000e+00,0.000000e+00,0.000000e+00,0.000000e+00,0.000000e+00,0.000000e+00,0.000000e+00,0.000000e+00,0.000000e+00,0.000000e+00,0.000000e+00,0.000000e+00,0.000000e+00,0.000000e+00,0.000000e+00,0.000000e+00,0.000000e+00,0.000000e+00,0.000000e+00,0.000000e+00,0.000000e+00,0.000000e+00,0.000000e+00,0.000000e+00,0.000000e+00,0.000000e+00,0.000000e+00,0.000000e+00,0.000000e+00,0.000000e+00,0.000000e+00,0.000000e+00,0.000000e+00,0.000000e+00,0.000000e+00,0.000000e+00,0.000000e+00,0.000000e+00,0.000000e+00,0.000000e+00,0.000000e+00,0.000000e+00,0.000000e+00,0.000000e+00,0.000000e+00,0.000000e+00,0.000000e+00,0.000000e+00,0.000000e+00,0.000000e+00,0.000000e+00,0.000000e+00,0.000000e+00,0.000000e+00,0.000000e+00,0.000000e+00,0.000000e+00,0.000000e+00,0.000000e+00,0.000000e+00,0.000000e+00,0.000000e+00,0.000000e+00,0.000000e+00,0.000000e+00,0.000000e+00,0.000000e+00,0.000000e+00,0.000000e+00,0.000000e+00,0.000000e+00,0.000000e+00,0.000000e+00,0.000000e+00,0.000000e+00,0.000000e+00,0.000000e+00,0.000000e+00,0.000000e+00,0.000000e+00,0.000000e+00,0.000000e+00,0.000000e+00,0.000000e+00,0.000000e+00,0.000000e+00,0.000000e+00,0.000000e+00,0.000000e+00,0.000000e+00,0.000000e+00,0.000000e+00,0.000000e+00,0.000000e+00,0.000000e+00,0.000000e+00,0.000000e+00,0.000000e+00,0.000000e+00,0.000000e+00,0.000000e+00,0.000000e+00,0.000000e+00,0.000000e+00,0.000000e+00,0.000000e+00,0.000000e+00,0.000000e+00,0.000000e+00,0.000000e+00,0.000000e+00,0.000000e+00,0.000000e+00,0.000000e+00,0.000000e+00,0.000000e+00,0.000000e+00,0.000000e+00,0.000000e+00,0.000000e+00,0.000000e+00,0.000000e+00,0.000000e+00,0.000000e+00,0.000000e+00,0.000000e+00,0.000000e+00,0.000000e+00,0.000000e+00,0.000000e+00,0.000000e+00,0.000000e+00,0.000000e+00,0.000000e+00,0.000000e+00,0.000000e+00,0.000000e+00,0.000000e+00,0.000000e+00,0.000000e+00,0.000000e+00,0.000000e+00,0.000000e+00,0.000000e+00,0.000000e+00,0.000000e+00,0.000000e+00,0.000000e+00,0.000000e+00,0.000000e+00,0.000000e+00,0.000000e+00,0.000000e+00,0.000000e+00,0.000000e+00,0.000000e+00,0.000000e+00,0.000000e+00,0.000000e+00,0.000000e+00,0.000000e+00,0.000000e+00,0.000000e+00,0.000000e+00,0.000000e+00,0.000000e+00,0.000000e+00,0.000000e+00,0.000000e+00,0.000000e+00,0.000000e+00,0.000000e+00,0.000000e+00,0.000000e+00,0.000000e+00,0.000000e+00,0.000000e+00,0.000000e+00,0.000000e+00,0.000000e+00,0.000000e+00,0.000000e+00,0.000000e+00,0.000000e+00,0.000000e+00,0.000000e+00,0.000000e+00,0.000000e+00,0.000000e+00,0.000000e+00,0.000000e+00,0.000000e+00,0.000000e+00,0.000000e+00,0.000000e+00,0.000000e+00,0.000000e+00,0.000000e+00,0.000000e+00,0.000000e+00,0.000000e+00,0.000000e+00,0.000000e+00,0.000000e+00,0.000000e+00,0.000000e+00,0.000000e+00,0.000000e+00,0.000000e+00,0.000000e+00,0.000000e+00,0.000000e+00,0.000000e+00,0.000000e+00,0.000000e+00,0.000000e+00,0.000000e+00,0.000000e+00,0.000000e+00,0.000000e+00,0.000000e+00,0.000000e+00,0.000000e+00,0.000000e+00,0.000000e+00,0.000000e+00,0.000000e+00,0.000000e+00,0.000000e+00,0.000000e+00,0.000000e+00,0.000000e+00,0.000000e+00,0.000000e+00,0.000000e+00,0.000000e+00,0.000000e+00,0.000000e+00,0.000000e+00,0.000000e+00,0.000000e+00,0.000000e+00,0.000000e+00,0.000000e+00,0.000000e+00,0.000000e+00,0.000000e+00,0.000000e+00,0.000000e+00,0.000000e+00,0.000000e+00,0.000000e+00,0.000000e+00,0.000000e+00,0.000000e+00,0.000000e+00,0.000000e+00,0.000000e+00,0.000000e+00,0.000000e+00,0.000000e+00,0.000000e+00,0.000000e+00,0.000000e+00,0.000000e+00,0.000000e+00,0.000000e+00,0.000000e+00,0.000000e+00,0.000000e+00,0.000000e+00,0.000000e+00,0.000000e+00,0.000000e+00,0.000000e+00,0.000000e+00,0.000000e+00,0.000000e+00,0.000000e+00,0.000000e+00,0.000000e+00,0.000000e+00,0.000000e+00,0.000000e+00,0.000000e+00,0.000000e+00,0.000000e+00,0.000000e+00,0.000000e+00,0.000000e+00,0.000000e+00,0.000000e+00,0.000000e+00,0.000000e+00,0.000000e+00,0.000000e+00,0.000000e+00,0.000000e+00,0.000000e+00,0.000000e+00,0.000000e+00,0.000000e+00,0.000000e+00,0.000000e+00,0.000000e+00,0.000000e+00,0.000000e+00,0.000000e+00,0.000000e+00,0.000000e+00,0.000000e+00,0.000000e+00,0.000000e+00,0.000000e+00,0.000000e+00,0.000000e+00,0.000000e+00,0.000000e+00,0.000000e+00,0.000000e+00,0.000000e+00,0.000000e+00,0.000000e+00,0.000000e+00,0.000000e+00,0.000000e+00,0.000000e+00,0.000000e+00,0.000000e+00,0.000000e+00,0.000000e+00,0.000000e+00,0.000000e+00,0.000000e+00,0.000000e+00,0.000000e+00,0.000000e+00,0.000000e+00,0.000000e+00,0.000000e+00,0.000000e+00,0.000000e+00,0.000000e+00,0.000000e+00,0.000000e+00,0.000000e+00,0.000000e+00,0.000000e+00,0.000000e+00,0.000000e+00,0.000000e+00,0.000000e+00,0.000000e+00,0.000000e+00,0.000000e+00,0.000000e+00,0.000000e+00,0.000000e+00,0.000000e+00,0.000000e+00,0.000000e+00,0.000000e+00,0.000000e+00,0.000000e+00,0.000000e+00,0.000000e+00,0.000000e+00,0.000000e+00,0.000000e+00,0.000000e+00,0.000000e+00,0.000000e+00,0.000000e+00,0.000000e+00,0.000000e+00,0.000000e+00,0.000000e+00,0.000000e+00,0.000000e+00,0.000000e+00,0.000000e+00,0.000000e+00,0.000000e+00,0.000000e+00,0.000000e+00,0.000000e+00,0.000000e+00,0.000000e+00,0.000000e+00,0.000000e+00,0.000000e+00,0.000000e+00,0.000000e+00,0.000000e+00,0.000000e+00,0.000000e+00,0.000000e+00,0.000000e+00,0.000000e+00,0.000000e+00,0.000000e+00,0.000000e+00,0.000000e+00,0.000000e+00,0.000000e+00,0.000000e+00,0.000000e+00,0.000000e+00,0.000000e+00,0.000000e+00,0.000000e+00,0.000000e+00,0.000000e+00,0.000000e+00,0.000000e+00,0.000000e+00,0.000000e+00,0.000000e+00,0.000000e+00,0.000000e+00,0.000000e+00,0.000000e+00,0.000000e+00,0.000000e+00,0.000000e+00,0.000000e+00,0.000000e+00,0.000000e+00,0.000000e+00,0.000000e+00,0.000000e+00,0.000000e+00,0.000000e+00,0.000000e+00,0.000000e+00,0.000000e+00,0.000000e+00,0.000000e+00,0.000000e+00,0.000000e+00,0.000000e+00,0.000000e+00,0.000000e+00,0.000000e+00,0.000000e+00,0.000000e+00,0.000000e+00,0.000000e+00,0.000000e+00,0.000000e+00,0.000000e+00,0.000000e+00,0.000000e+00,0.000000e+00,0.000000e+00,0.000000e+00,0.000000e+00,0.000000e+00,0.000000e+00,0.000000e+00,0.000000e+00,0.000000e+00,0.000000e+00,0.000000e+00,0.000000e+00,0.000000e+00,0.000000e+00,0.000000e+00,0.000000e+00,0.000000e+00,0.000000e+00,0.000000e+00,0.000000e+00,0.000000e+00,0.000000e+00,0.000000e+00,0.000000e+00,0.000000e+00,0.000000e+00,0.000000e+00,0.000000e+00,0.000000e+00,0.000000e+00,0.000000e+00,0.000000e+00,0.000000e+00,0.000000e+00,0.000000e+00,0.000000e+00,0.000000e+00,0.000000e+00,0.000000e+00,0.000000e+00,0.000000e+00,0.000000e+00,0.000000e+00,0.000000e+00,0.000000e+00,0.000000e+00,0.000000e+00,0.000000e+00,0.000000e+00,0.000000e+00,0.000000e+00,0.000000e+00,0.000000e+00,0.000000e+00,0.000000e+00,0.000000e+00,0.000000e+00,0.000000e+00,0.000000e+00,0.000000e+00,0.000000e+00,0.000000e+00,0.000000e+00,0.000000e+00,0.000000e+00,0.000000e+00,0.000000e+00,0.000000e+00,0.000000e+00,0.000000e+00,0.000000e+00,0.000000e+00,0.000000e+00,0.000000e+00,0.000000e+00,0.000000e+00,0.000000e+00,0.000000e+00,0.000000e+00,0.000000e+00,0.000000e+00,0.000000e+00,0.000000e+00,0.000000e+00,0.000000e+00,0.000000e+00,0.000000e+00,0.000000e+00,0.000000e+00,0.000000e+00,0.000000e+00,0.000000e+00,0.000000e+00,0.000000e+00,0.000000e+00,0.000000e+00,0.000000e+00,0.000000e+00,0.000000e+00,0.000000e+00,0.000000e+00,0.000000e+00,0.000000e+00,0.000000e+00,0.000000e+00,0.000000e+00,0.000000e+00,0.000000e+00,0.000000e+00,0.000000e+00,0.000000e+00,0.000000e+00,0.000000e+00,0.000000e+00,0.000000e+00,0.000000e+00,0.000000e+00,0.000000e+00,0.000000e+00,0.000000e+00,0.000000e+00,0.000000e+00,0.000000e+00,0.000000e+00,0.000000e+00,0.000000e+00,0.000000e+00,0.000000e+00,0.000000e+00,0.000000e+00,0.000000e+00,0.000000e+00,0.000000e+00,0.000000e+00,0.000000e+00,0.000000e+00,0.000000e+00,0.000000e+00,0.000000e+00,0.000000e+00,0.000000e+00,0.000000e+00,0.000000e+00,0.000000e+00,0.000000e+00,0.000000e+00,0.000000e+00,0.000000e+00,0.000000e+00,0.000000e+00,0.000000e+00,0.000000e+00,0.000000e+00,0.000000e+00,0.000000e+00,0.000000e+00,0.000000e+00,0.000000e+00,0.000000e+00,0.000000e+00,0.000000e+00,0.000000e+00,0.000000e+00,0.000000e+00,0.000000e+00,0.000000e+00,0.000000e+00,0.000000e+00,0.000000e+00,0.000000e+00,0.000000e+00,0.000000e+00,0.000000e+00,0.000000e+00,0.000000e+00,0.000000e+00,0.000000e+00,0.000000e+00,0.000000e+00,0.000000e+00,0.000000e+00,0.000000e+00,0.000000e+00,0.000000e+00,0.000000e+00,0.000000e+00,0.000000e+00,0.000000e+00,0.000000e+00,0.000000e+00,0.000000e+00,0.000000e+00,0.000000e+00,0.000000e+00,0.000000e+00,0.000000e+00,0.000000e+00,0.000000e+00,0.000000e+00,0.000000e+00,0.000000e+00,0.000000e+00,0.000000e+00,0.000000e+00,0.000000e+00,0.000000e+00,0.000000e+00,0.000000e+00,0.000000e+00,0.000000e+00,0.000000e+00,0.000000e+00,0.000000e+00,0.000000e+00,0.000000e+00,0.000000e+00,0.000000e+00,0.000000e+00,0.000000e+00,0.000000e+00,0.000000e+00,0.000000e+00,0.000000e+00,0.000000e+00,0.000000e+00,0.000000e+00,0.000000e+00,0.000000e+00,0.000000e+00,0.000000e+00,0.000000e+00,0.000000e+00,0.000000e+00,0.000000e+00,0.000000e+00,0.000000e+00,0.000000e+00,0.000000e+00,0.000000e+00,0.000000e+00,0.000000e+00,0.000000e+00,0.000000e+00,0.000000e+00,0.000000e+00,0.000000e+00,0.000000e+00,0.000000e+00,0.000000e+00,0.000000e+00,0.000000e+00,0.000000e+00,0.000000e+00,0.000000e+00,0.000000e+00,0.000000e+00,0.000000e+00,0.000000e+00,0.000000e+00,0.000000e+00,0.000000e+00,0.000000e+00,0.000000e+00,0.000000e+00,0.000000e+00,0.000000e+00,0.000000e+00,0.000000e+00,0.000000e+00,0.000000e+00,0.000000e+00,0.000000e+00,0.000000e+00,0.000000e+00,0.000000e+00,0.000000e+00,0.000000e+00,0.000000e+00,0.000000e+00,0.000000e+00,0.000000e+00,0.000000e+00,0.000000e+00,0.000000e+00,0.000000e+00,0.000000e+00,0.000000e+00,0.000000e+00,0.000000e+00,0.000000e+00,0.000000e+00,0.000000e+00,0.000000e+00,0.000000e+00,0.000000e+00,0.000000e+00,0.000000e+00,0.000000e+00,0.000000e+00,0.000000e+00,0.000000e+00,0.000000e+00,0.000000e+00,0.000000e+00,0.000000e+00,0.000000e+00,0.000000e+00,0.000000e+00,0.000000e+00,0.000000e+00,0.000000e+00,0.000000e+00,0.000000e+00,0.000000e+00,0.000000e+00,0.000000e+00,0.000000e+00,0.000000e+00,0.000000e+00,0.000000e+00,0.000000e+00,0.000000e+00,0.000000e+00,0.000000e+00,0.000000e+00,0.000000e+00,0.000000e+00,0.000000e+00,0.000000e+00,0.000000e+00,0.000000e+00,0.000000e+00,0.000000e+00,0.000000e+00,0.000000e+00,0.000000e+00,0.000000e+00,0.000000e+00,0.000000e+00,0.000000e+00,0.000000e+00,0.000000e+00,0.000000e+00,0.000000e+00,0.000000e+00,0.000000e+00,0.000000e+00,0.000000e+00,0.000000e+00,0.000000e+00,0.000000e+00,0.000000e+00,0.000000e+00,0.000000e+00,0.000000e+00,0.000000e+00,0.000000e+00,0.000000e+00,0.000000e+00,0.000000e+00,0.000000e+00,0.000000e+00,0.000000e+00,0.000000e+00,0.000000e+00,0.000000e+00,0.000000e+00,0.000000e+00,0.000000e+00,0.000000e+00,0.000000e+00,0.000000e+00,0.000000e+00,0.000000e+00,0.000000e+00,0.000000e+00,0.000000e+00,0.000000e+00,0.000000e+00,0.000000e+00,0.000000e+00,0.000000e+00,0.000000e+00,0.000000e+00,0.000000e+00,0.000000e+00,0.000000e+00,0.000000e+00,0.000000e+00,0.000000e+00,0.000000e+00,0.000000e+00,0.000000e+00,0.000000e+00,0.000000e+00,0.000000e+00,0.000000e+00,0.000000e+00,0.000000e+00,0.000000e+00,0.000000e+00,0.000000e+00,0.000000e+00,0.000000e+00,0.000000e+00,0.000000e+00,0.000000e+00,0.000000e+00,0.000000e+00,0.000000e+00,0.000000e+00,0.000000e+00,0.000000e+00,0.000000e+00,0.000000e+00,0.000000e+00,0.000000e+00,0.000000e+00,0.000000e+00,0.000000e+00,0.000000e+00,0.000000e+00,0.000000e+00,0.000000e+00,0.000000e+00,0.000000e+00,0.000000e+00,0.000000e+00,0.000000e+00,0.000000e+00,0.000000e+00,0.000000e+00,0.000000e+00,0.000000e+00,0.000000e+00,0.000000e+00,0.000000e+00,0.000000e+00,0.000000e+00,0.000000e+00,0.000000e+00,0.000000e+00,0.000000e+00,0.000000e+00,0.000000e+00,0.000000e+00,0.000000e+00,0.000000e+00,0.000000e+00,0.000000e+00,0.000000e+00,0.000000e+00,0.000000e+00,0.000000e+00,0.000000e+00,0.000000e+00,0.000000e+00,0.000000e+00,0.000000e+00,0.000000e+00,0.000000e+00,0.000000e+00,0.000000e+00,0.000000e+00,0.000000e+00,0.000000e+00,0.000000e+00,0.000000e+00,0.000000e+00,0.000000e+00,0.000000e+00,0.000000e+00,0.000000e+00,0.000000e+00,0.000000e+00,0.000000e+00,0.000000e+00,0.000000e+00,0.000000e+00,0.000000e+00,0.000000e+00,0.000000e+00,0.000000e+00,0.000000e+00,0.000000e+00,0.000000e+00,0.000000e+00,0.000000e+00,0.000000e+00,0.000000e+00,0.000000e+00,0.000000e+00,0.000000e+00,0.000000e+00,0.000000e+00,0.000000e+00,0.000000e+00,0.000000e+00,0.000000e+00,0.000000e+00,0.000000e+00,0.000000e+00,0.000000e+00,0.000000e+00,0.000000e+00,0.000000e+00,0.000000e+00,0.000000e+00,0.000000e+00,0.000000e+00,0.000000e+00,0.000000e+00,0.000000e+00,0.000000e+00,0.000000e+00,0.000000e+00,0.000000e+00,0.000000e+00,0.000000e+00,0.000000e+00,0.000000e+00,0.000000e+00,0.000000e+00,0.000000e+00,0.000000e+00,0.000000e+00,0.000000e+00,0.000000e+00,0.000000e+00,0.000000e+00,0.000000e+00,0.000000e+00,0.000000e+00,0.000000e+00,0.000000e+00,0.000000e+00,0.000000e+00,0.000000e+00,0.000000e+00,0.000000e+00,0.000000e+00,0.000000e+00,0.000000e+00,0.000000e+00,0.000000e+00,0.000000e+00,0.000000e+00,0.000000e+00,0.000000e+00,0.000000e+00,0.000000e+00,0.000000e+00,0.000000e+00,0.000000e+00,0.000000e+00,0.000000e+00,0.000000e+00,0.000000e+00,0.000000e+00,0.000000e+00,0.000000e+00,0.000000e+00,0.000000e+00,0.000000e+00,0.000000e+00,0.000000e+00,0.000000e+00,0.000000e+00,0.000000e+00,0.000000e+00,0.000000e+00,0.000000e+00,0.000000e+00,0.000000e+00,0.000000e+00,0.000000e+00,0.000000e+00,0.000000e+00,0.000000e+00,0.000000e+00,0.000000e+00,0.000000e+00,0.000000e+00,0.000000e+00,0.000000e+00,0.000000e+00,0.000000e+00,0.000000e+00,0.000000e+00,0.000000e+00,0.000000e+00,0.000000e+00,0.000000e+00,0.000000e+00,0.000000e+00,0.000000e+00,0.000000e+00,0.000000e+00,0.000000e+00,0.000000e+00,0.000000e+00,0.000000e+00,0.000000e+00,0.000000e+00,0.000000e+00,0.000000e+00,0.000000e+00,0.000000e+00,0.000000e+00,0.000000e+00,0.000000e+00,0.000000e+00,0.000000e+00,0.000000e+00,0.000000e+00,0.000000e+00,0.000000e+00,0.000000e+00,0.000000e+00,0.000000e+00,0.000000e+00,0.000000e+00,0.000000e+00,0.000000e+00,0.000000e+00,0.000000e+00,0.000000e+00,0.000000e+00,0.000000e+00,0.000000e+00,0.000000e+00,0.000000e+00,0.000000e+00,0.000000e+00,0.000000e+00,0.000000e+00,0.000000e+00,0.000000e+00,0.000000e+00,0.000000e+00,0.000000e+00,0.000000e+00,0.000000e+00,0.000000e+00,0.000000e+00,0.000000e+00,0.000000e+00,0.000000e+00,0.000000e+00,0.000000e+00,0.000000e+00,0.000000e+00,0.000000e+00,0.000000e+00,0.000000e+00,0.000000e+00,0.000000e+00,0.000000e+00,0.000000e+00,0.000000e+00,0.000000e+00,0.000000e+00,0.000000e+00,0.000000e+00,0.000000e+00,0.000000e+00,0.000000e+00,0.000000e+00,0.000000e+00,0.000000e+00,0.000000e+00,0.000000e+00,0.000000e+00,0.000000e+00,0.000000e+00,0.000000e+00,0.000000e+00,0.000000e+00,0.000000e+00,0.000000e+00,0.000000e+00,0.000000e+00,0.000000e+00,0.000000e+00,0.000000e+00,0.000000e+00,0.000000e+00,0.000000e+00,0.000000e+00,0.000000e+00,0.000000e+00,0.000000e+00,0.000000e+00,0.000000e+00,0.000000e+00,0.000000e+00,0.000000e+00,0.000000e+00,0.000000e+00,0.000000e+00,0.000000e+00,0.000000e+00,0.000000e+00,0.000000e+00,0.000000e+00,0.000000e+00,0.000000e+00,0.000000e+00,0.000000e+00,0.000000e+00,0.000000e+00,0.000000e+00,0.000000e+00,0.000000e+00,0.000000e+00,0.000000e+00,0.000000e+00,0.000000e+00,0.000000e+00,0.000000e+00,0.000000e+00,0.000000e+00,0.000000e+00,0.000000e+00,0.000000e+00,0.000000e+00,0.000000e+00,0.000000e+00,0.000000e+00,0.000000e+00,0.000000e+00,0.000000e+00,0.000000e+00,0.000000e+00,0.000000e+00,0.000000e+00,0.000000e+00,0.000000e+00,0.000000e+00,0.000000e+00,0.000000e+00,0.000000e+00,0.000000e+00,0.000000e+00,0.000000e+00,0.000000e+00,0.000000e+00,0.000000e+00,0.000000e+00,0.000000e+00,0.000000e+00,0.000000e+00,0.000000e+00,0.000000e+00,0.000000e+00,0.000000e+00,0.000000e+00,0.000000e+00,0.000000e+00,0.000000e+00,0.000000e+00,0.000000e+00,0.000000e+00,0.000000e+00,0.000000e+00,0.000000e+00,0.000000e+00,0.000000e+00,0.000000e+00,0.000000e+00,0.000000e+00,0.000000e+00,0.000000e+00,0.000000e+00,0.000000e+00,0.000000e+00,0.000000e+00,0.000000e+00,0.000000e+00,0.000000e+00,0.000000e+00,0.000000e+00,0.000000e+00,0.000000e+00,0.000000e+00,0.000000e+00,0.000000e+00,0.000000e+00,0.000000e+00,0.000000e+00,0.000000e+00,0.000000e+00,0.000000e+00,0.000000e+00,0.000000e+00,0.000000e+00,0.000000e+00,0.000000e+00,0.000000e+00,0.000000e+00,0.000000e+00,0.000000e+00,0.000000e+00,0.000000e+00,0.000000e+00,0.000000e+00,0.000000e+00,0.000000e+00,0.000000e+00,0.000000e+00,0.000000e+00,0.000000e+00,0.000000e+00,0.000000e+00,0.000000e+00,0.000000e+00,0.000000e+00,0.000000e+00,0.000000e+00,0.000000e+00,0.000000e+00,0.000000e+00,0.000000e+00,0.000000e+00,0.000000e+00,0.000000e+00,0.000000e+00,0.000000e+00,0.000000e+00,0.000000e+00,0.000000e+00,0.000000e+00,0.000000e+00,0.000000e+00,0.000000e+00,0.000000e+00,0.000000e+00,0.000000e+00,0.000000e+00,0.000000e+00,0.000000e+00,0.000000e+00,0.000000e+00,0.000000e+00,0.000000e+00,0.000000e+00,0.000000e+00,0.000000e+00,0.000000e+00,0.000000e+00,0.000000e+00,0.000000e+00,0.000000e+00,0.000000e+00,0.000000e+00,0.000000e+00,0.000000e+00,0.000000e+00,0.000000e+00,0.000000e+00,0.000000e+00,0.000000e+00,0.000000e+00,0.000000e+00,0.000000e+00,0.000000e+00,0.000000e+00,0.000000e+00,0.000000e+00,0.000000e+00,0.000000e+00,0.000000e+00,0.000000e+00,0.000000e+00,0.000000e+00,0.000000e+00,0.000000e+00,0.000000e+00,0.000000e+00,0.000000e+00,0.000000e+00,0.000000e+00,0.000000e+00,0.000000e+00,0.000000e+00,0.000000e+00,0.000000e+00,0.000000e+00,0.000000e+00,0.000000e+00,0.000000e+00,0.000000e+00,0.000000e+00,0.000000e+00,0.000000e+00,0.000000e+00,0.000000e+00,0.000000e+00,0.000000e+00,0.000000e+00,0.000000e+00,0.000000e+00,0.000000e+00,0.000000e+00,0.000000e+00,0.000000e+00,0.000000e+00,0.000000e+00,0.000000e+00,0.000000e+00,0.000000e+00,0.000000e+00,0.000000e+00,0.000000e+00,0.000000e+00,0.000000e+00,0.000000e+00,0.000000e+00,0.000000e+00,0.000000e+00,0.000000e+00,0.000000e+00,0.000000e+00,0.000000e+00,0.000000e+00,0.000000e+00,0.000000e+00,0.000000e+00,0.000000e+00,0.000000e+00,0.000000e+00,0.000000e+00,0.000000e+00,0.000000e+00,0.000000e+00,0.000000e+00,0.000000e+00,0.000000e+00,0.000000e+00,0.000000e+00,0.000000e+00,0.000000e+00,0.000000e+00,0.000000e+00,0.000000e+00,0.000000e+00,0.000000e+00,0.000000e+00,0.000000e+00,0.000000e+00,0.000000e+00,0.000000e+00,0.000000e+00,0.000000e+00,0.000000e+00,0.000000e+00,0.000000e+00,0.000000e+00,0.000000e+00,0.000000e+00,0.000000e+00,0.000000e+00,0.000000e+00,0.000000e+00,0.000000e+00,0.000000e+00,0.000000e+00,0.000000e+00,0.000000e+00,0.000000e+00,0.000000e+00,0.000000e+00,0.000000e+00,0.000000e+00,0.000000e+00,0.000000e+00,0.000000e+00,0.000000e+00,0.000000e+00,0.000000e+00,0.000000e+00,0.000000e+00,0.000000e+00,0.000000e+00,0.000000e+00,0.000000e+00,0.000000e+00,0.000000e+00,0.000000e+00,0.000000e+00,0.000000e+00,0.000000e+00,0.000000e+00,0.000000e+00,0.000000e+00,0.000000e+00,0.000000e+00,0.000000e+00,0.000000e+00,0.000000e+00,0.000000e+00,0.000000e+00,0.000000e+00,0.000000e+00,0.000000e+00,0.000000e+00,0.000000e+00,0.000000e+00,0.000000e+00,0.000000e+00,0.000000e+00,0.000000e+00,0.000000e+00,0.000000e+00,0.000000e+00,0.000000e+00,0.000000e+00,0.000000e+00,0.000000e+00,0.000000e+00,0.000000e+00,0.000000e+00,0.000000e+00,0.000000e+00,0.000000e+00,0.000000e+00,0.000000e+00,0.000000e+00,0.000000e+00,0.000000e+00,0.000000e+00,0.000000e+00,0.000000e+00,0.000000e+00,0.000000e+00,0.000000e+00,0.000000e+00,0.000000e+00,0.000000e+00,0.000000e+00,0.000000e+00,0.000000e+00,0.000000e+00,0.000000e+00,0.000000e+00,0.000000e+00,0.000000e+00,0.000000e+00,0.000000e+00,0.000000e+00,0.000000e+00,0.000000e+00,0.000000e+00,0.000000e+00,0.000000e+00,0.000000e+00,0.000000e+00,0.000000e+00,0.000000e+00,0.000000e+00,0.000000e+00,0.000000e+00,0.000000e+00,0.000000e+00,0.000000e+00,0.000000e+00,0.000000e+00,0.000000e+00,0.000000e+00,0.000000e+00,0.000000e+00,0.000000e+00,0.000000e+00,0.000000e+00,0.000000e+00,0.000000e+00,0.000000e+00,0.000000e+00,0.000000e+00,0.000000e+00,0.000000e+00,0.000000e+00,0.000000e+00,0.000000e+00,0.000000e+00,0.000000e+00,0.000000e+00,0.000000e+00,0.000000e+00,0.000000e+00,0.000000e+00,0.000000e+00,0.000000e+00,0.000000e+00,0.000000e+00,0.000000e+00,0.000000e+00,0.000000e+00,0.000000e+00,0.000000e+00,0.000000e+00,0.000000e+00,0.000000e+00,0.000000e+00,0.000000e+00,0.000000e+00,0.000000e+00,0.000000e+00,0.000000e+00,0.000000e+00,0.000000e+00,0.000000e+00,0.000000e+00,0.000000e+00,0.000000e+00,0.000000e+00,0.000000e+00,0.000000e+00,0.000000e+00,0.000000e+00,0.000000e+00,0.000000e+00,0.000000e+00,0.000000e+00,0.000000e+00,0.000000e+00,0.000000e+00,0.000000e+00,0.000000e+00,0.000000e+00,0.000000e+00,0.000000e+00,0.000000e+00,0.000000e+00,0.000000e+00,0.000000e+00,0.000000e+00,0.000000e+00,0.000000e+00,0.000000e+00,0.000000e+00,0.000000e+00,0.000000e+00,0.000000e+00,0.000000e+00,0.000000e+00,0.000000e+00,0.000000e+00,0.000000e+00,0.000000e+00,0.000000e+00,0.000000e+00,0.000000e+00,0.000000e+00,0.000000e+00,0.000000e+00,0.000000e+00,0.000000e+00,0.000000e+00,0.000000e+00,0.000000e+00,0.000000e+00,0.000000e+00,0.000000e+00,0.000000e+00,0.000000e+00,0.000000e+00,0.000000e+00,0.000000e+00,0.000000e+00,0.000000e+00,0.000000e+00,0.000000e+00,0.000000e+00,0.000000e+00,0.000000e+00,0.000000e+00,0.000000e+00,0.000000e+00,0.000000e+00,0.000000e+00,0.000000e+00,0.000000e+00,0.000000e+00,0.000000e+00,0.000000e+00,0.000000e+00,0.000000e+00,0.000000e+00,0.000000e+00,0.000000e+00,0.000000e+00,0.000000e+00,0.000000e+00,0.000000e+00,0.000000e+00,0.000000e+00,0.000000e+00,0.000000e+00,0.000000e+00,0.000000e+00,0.000000e+00,0.000000e+00,0.000000e+00,0.000000e+00,0.000000e+00,0.000000e+00,0.000000e+00,0.000000e+00,0.000000e+00,0.000000e+00,0.000000e+00,0.000000e+00,0.000000e+00,0.000000e+00,0.000000e+00,0.000000e+00,0.000000e+00,0.000000e+00,0.000000e+00,0.000000e+00,0.000000e+00,0.000000e+00,0.000000e+00,0.000000e+00,0.000000e+00,0.000000e+00,0.000000e+00,0.000000e+00,0.000000e+00,0.000000e+00,0.000000e+00,0.000000e+00,0.000000e+00,0.000000e+00,0.000000e+00,0.000000e+00,0.000000e+00,0.000000e+00,0.000000e+00,0.000000e+00,0.000000e+00,0.000000e+00,0.000000e+00,0.000000e+00,0.000000e+00,0.000000e+00,0.000000e+00,0.000000e+00,0.000000e+00,0.000000e+00,0.000000e+00,0.000000e+00,0.000000e+00,0.000000e+00,0.000000e+00,0.000000e+00,0.000000e+00,0.000000e+00,0.000000e+00,0.000000e+00,0.000000e+00,0.000000e+00,0.000000e+00,0.000000e+00,0.000000e+00,0.000000e+00,0.000000e+00,0.000000e+00,0.000000e+00,0.000000e+00,0.000000e+00,0.000000e+00,0.000000e+00,0.000000e+00,0.000000e+00,0.000000e+00,0.000000e+00,0.000000e+00,0.000000e+00,0.000000e+00,0.000000e+00,0.000000e+00,0.000000e+00,0.000000e+00,0.000000e+00,0.000000e+00,0.000000e+00,0.000000e+00,0.000000e+00,0.000000e+00,0.000000e+00,0.000000e+00,0.000000e+00,0.000000e+00,0.000000e+00,0.000000e+00,0.000000e+00,0.000000e+00,0.000000e+00,0.000000e+00,0.000000e+00,0.000000e+00,0.000000e+00,0.000000e+00,0.000000e+00,0.000000e+00,0.000000e+00,0.000000e+00,0.000000e+00,0.000000e+00,0.000000e+00,0.000000e+00,0.000000e+00,0.000000e+00,0.000000e+00,0.000000e+00,0.000000e+00,0.000000e+00,0.000000e+00,0.000000e+00,0.000000e+00,0.000000e+00,0.000000e+00,0.000000e+00,0.000000e+00,0.000000e+00,0.000000e+00,0.000000e+00,0.000000e+00,0.000000e+00,0.000000e+00,0.000000e+00,0.000000e+00,0.000000e+00,0.000000e+00,0.000000e+00,0.000000e+00,0.000000e+00,0.000000e+00,0.000000e+00,0.000000e+00,0.000000e+00,0.000000e+00,0.000000e+00,0.000000e+00,0.000000e+00,0.000000e+00,0.000000e+00,0.000000e+00,0.000000e+00,0.000000e+00,0.000000e+00,0.000000e+00,0.000000e+00,0.000000e+00,0.000000e+00,0.000000e+00,0.000000e+00,0.000000e+00,0.000000e+00,0.000000e+00,0.000000e+00,0.000000e+00,0.000000e+00,0.000000e+00,0.000000e+00,0.000000e+00,0.000000e+00,0.000000e+00,0.000000e+00,0.000000e+00,0.000000e+00,0.000000e+00,0.000000e+00,0.000000e+00,0.000000e+00,0.000000e+00,0.000000e+00,0.000000e+00,0.000000e+00,0.000000e+00,0.000000e+00,0.000000e+00,0.000000e+00,0.000000e+00,0.000000e+00,0.000000e+00,0.000000e+00,0.000000e+00,0.000000e+00,0.000000e+00,0.000000e+00,0.000000e+00,0.000000e+00,0.000000e+00,0.000000e+00,0.000000e+00,0.000000e+00,0.000000e+00,0.000000e+00,0.000000e+00,0.000000e+00,0.000000e+00,0.000000e+00,0.000000e+00,0.000000e+00,0.000000e+00,0.000000e+00,0.000000e+00,0.000000e+00,0.000000e+00,0.000000e+00,0.000000e+00,0.000000e+00,0.000000e+00,0.000000e+00,0.000000e+00,0.000000e+00,0.000000e+00,0.000000e+00,0.000000e+00,0.000000e+00,0.000000e+00,0.000000e+00,0.000000e+00,0.000000e+00,0.000000e+00,0.000000e+00,0.000000e+00,0.000000e+00,0.000000e+00,0.000000e+00,0.000000e+00,0.000000e+00,0.000000e+00,0.000000e+00,0.000000e+00,0.000000e+00,0.000000e+00,0.000000e+00,0.000000e+00,0.000000e+00,0.000000e+00,0.000000e+00,0.000000e+00,0.000000e+00,0.000000e+00,0.000000e+00,0.000000e+00,0.000000e+00,0.000000e+00,0.000000e+00,0.000000e+00,0.000000e+00,0.000000e+00,0.000000e+00,0.000000e+00,0.000000e+00,0.000000e+00,0.000000e+00,0.000000e+00,0.000000e+00,0.000000e+00,0.000000e+00,0.000000e+00,0.000000e+00,0.000000e+00,0.000000e+00,0.000000e+00,0.000000e+00,0.000000e+00,0.000000e+00,0.000000e+00,0.000000e+00,0.000000e+00,0.000000e+00,0.000000e+00,0.000000e+00,0.000000e+00,0.000000e+00,0.000000e+00,0.000000e+00,0.000000e+00,0.000000e+00,0.000000e+00,0.000000e+00,0.000000e+00,0.000000e+00,0.000000e+00,0.000000e+00,0.000000e+00,0.000000e+00,0.000000e+00,0.000000e+00,0.000000e+00,0.000000e+00,0.000000e+00,0.000000e+00,0.000000e+00,0.000000e+00,0.000000e+00,0.000000e+00,0.000000e+00,0.000000e+00,0.000000e+00,0.000000e+00,0.000000e+00,0.000000e+00,0.000000e+00,0.000000e+00,0.000000e+00,0.000000e+00,0.000000e+00,0.000000e+00,0.000000e+00,0.000000e+00,0.000000e+00,0.000000e+00,0.000000e+00,0.000000e+00,0.000000e+00,0.000000e+00,0.000000e+00,0.000000e+00,0.000000e+00,0.000000e+00,0.000000e+00,0.000000e+00,0.000000e+00,0.000000e+00,0.000000e+00,0.000000e+00,0.000000e+00,0.000000e+00,0.000000e+00,0.000000e+00,0.000000e+00,0.000000e+00,0.000000e+00,0.000000e+00,0.000000e+00,0.000000e+00,0.000000e+00,0.000000e+00,0.000000e+00,0.000000e+00,0.000000e+00,0.000000e+00,0.000000e+00,0.000000e+00,0.000000e+00,0.000000e+00,0.000000e+00,0.000000e+00,0.000000e+00,0.000000e+00,0.000000e+00,0.000000e+00,0.000000e+00,0.000000e+00,0.000000e+00,0.000000e+00,0.000000e+00,0.000000e+00,0.000000e+00,0.000000e+00,0.000000e+00,0.000000e+00,0.000000e+00,0.000000e+00,0.000000e+00,0.000000e+00,0.000000e+00,0.000000e+00,0.000000e+00,0.000000e+00,0.000000e+00,0.000000e+00,0.000000e+00,0.000000e+00,0.000000e+00,0.000000e+00,0.000000e+00,0.000000e+00,0.000000e+00,0.000000e+00,0.000000e+00,0.000000e+00,0.000000e+00,0.000000e+00,0.000000e+00,0.000000e+00,0.000000e+00,0.000000e+00,0.000000e+00,0.000000e+00,0.000000e+00,0.000000e+00,0.000000e+00,0.000000e+00,0.000000e+00,0.000000e+00,0.000000e+00,0.000000e+00,0.000000e+00,0.000000e+00,0.000000e+00,0.000000e+00,0.000000e+00,0.000000e+00,0.000000e+00,0.000000e+00,0.000000e+00,0.000000e+00,0.000000e+00,0.000000e+00,0.000000e+00,0.000000e+00,0.000000e+00,0.000000e+00,0.000000e+00,0.000000e+00,0.000000e+00,0.000000e+00,0.000000e+00,0.000000e+00,0.000000e+00,0.000000e+00,0.000000e+00,0.000000e+00,0.000000e+00,0.000000e+00,0.000000e+00,0.000000e+00,0.000000e+00,0.000000e+00,0.000000e+00,0.000000e+00,0.000000e+00,0.000000e+00,0.000000e+00,0.000000e+00,0.000000e+00,0.000000e+00,0.000000e+00,0.000000e+00,0.000000e+00,0.000000e+00,0.000000e+00,0.000000e+00,0.000000e+00,0.000000e+00,0.000000e+00,0.000000e+00,0.000000e+00,0.000000e+00,0.000000e+00,0.000000e+00,0.000000e+00,0.000000e+00,0.000000e+00,0.000000e+00,0.000000e+00,0.000000e+00,0.000000e+00,0.000000e+00,0.000000e+00,0.000000e+00,0.000000e+00,0.000000e+00,0.000000e+00,0.000000e+00,0.000000e+00,0.000000e+00,0.000000e+00,0.000000e+00,0.000000e+00,0.000000e+00,0.000000e+00,0.000000e+00,0.000000e+00,0.000000e+00,0.000000e+00,0.000000e+00,0.000000e+00,0.000000e+00,0.000000e+00,0.000000e+00,0.000000e+00,0.000000e+00,0.000000e+00,0.000000e+00,0.000000e+00,0.000000e+00,0.000000e+00,0.000000e+00,0.000000e+00,0.000000e+00,0.000000e+00,0.000000e+00,0.000000e+00,0.000000e+00,0.000000e+00,0.000000e+00,0.000000e+00,0.000000e+00,0.000000e+00,0.000000e+00,0.000000e+00,0.000000e+00,0.000000e+00,0.000000e+00,0.000000e+00,0.000000e+00,0.000000e+00,0.000000e+00,0.000000e+00,0.000000e+00,0.000000e+00,0.000000e+00,0.000000e+00,0.000000e+00,0.000000e+00,0.000000e+00,0.000000e+00,0.000000e+00,0.000000e+00,0.000000e+00,0.000000e+00,0.000000e+00,0.000000e+00,0.000000e+00,0.000000e+00,0.000000e+00,0.000000e+00,0.000000e+00,0.000000e+00,0.000000e+00,0.000000e+00,0.000000e+00,0.000000e+00,0.000000e+00,0.000000e+00,0.000000e+00,0.000000e+00,0.000000e+00,0.000000e+00,0.000000e+00,0.000000e+00,0.000000e+00,0.000000e+00,0.000000e+00,0.000000e+00,0.000000e+00,0.000000e+00,0.000000e+00,0.000000e+00,0.000000e+00,0.000000e+00,0.000000e+00,0.000000e+00,0.000000e+00,0.000000e+00,0.000000e+00,0.000000e+00,0.000000e+00,0.000000e+00,0.000000e+00,0.000000e+00,0.000000e+00,0.000000e+00,0.000000e+00,0.000000e+00,0.000000e+00,0.000000e+00,0.000000e+00,0.000000e+00,0.000000e+00,0.000000e+00,0.000000e+00,0.000000e+00,0.000000e+00,0.000000e+00,0.000000e+00,0.000000e+00,0.000000e+00,0.000000e+00,0.000000e+00,0.000000e+00,0.000000e+00,0.000000e+00,0.000000e+00,0.000000e+00,0.000000e+00,0.000000e+00,0.000000e+00,0.000000e+00,0.000000e+00,0.000000e+00,0.000000e+00,0.000000e+00,0.000000e+00,0.000000e+00,0.000000e+00,0.000000e+00,0.000000e+00,0.000000e+00,0.000000e+00,0.000000e+00,0.000000e+00,0.000000e+00,0.000000e+00,0.000000e+00,0.000000e+00,0.000000e+00,0.000000e+00,0.000000e+00,0.000000e+00,0.000000e+00,0.000000e+00,0.000000e+00,0.000000e+00,0.000000e+00,0.000000e+00,0.000000e+00,0.000000e+00,0.000000e+00,0.000000e+00,0.000000e+00,0.000000e+00,0.000000e+00,0.000000e+00,0.000000e+00,0.000000e+00,0.000000e+00,0.000000e+00,0.000000e+00,0.000000e+00,0.000000e+00,0.000000e+00,0.000000e+00,0.000000e+00,0.000000e+00,0.000000e+00,0.000000e+00,0.000000e+00,0.000000e+00,0.000000e+00,0.000000e+00,0.000000e+00,0.000000e+00,0.000000e+00,0.000000e+00,0.000000e+00,0.000000e+00,0.000000e+00,0.000000e+00,0.000000e+00,0.000000e+00,0.000000e+00,0.000000e+00,0.000000e+00,0.000000e+00,0.000000e+00,0.000000e+00,0.000000e+00,0.000000e+00,0.000000e+00,0.000000e+00,0.000000e+00,0.000000e+00,0.000000e+00,0.000000e+00,0.000000e+00,0.000000e+00,0.000000e+00,0.000000e+00,0.000000e+00,0.000000e+00,0.000000e+00,0.000000e+00,0.000000e+00,0.000000e+00,0.000000e+00,0.000000e+00,0.000000e+00,0.000000e+00,0.000000e+00,0.000000e+00,0.000000e+00,0.000000e+00,0.000000e+00,0.000000e+00,0.000000e+00,0.000000e+00,0.000000e+00,0.000000e+00,0.000000e+00,0.000000e+00,0.000000e+00,0.000000e+00,0.000000e+00,0.000000e+00,0.000000e+00,0.000000e+00,0.000000e+00,0.000000e+00,0.000000e+00,0.000000e+00,0.000000e+00,0.000000e+00,0.000000e+00,0.000000e+00,0.000000e+00,0.000000e+00,0.000000e+00,0.000000e+00,0.000000e+00,0.000000e+00,0.000000e+00,0.000000e+00,0.000000e+00,0.000000e+00,0.000000e+00,0.000000e+00,0.000000e+00,0.000000e+00,0.000000e+00,0.000000e+00,0.000000e+00,0.000000e+00,0.000000e+00,0.000000e+00,0.000000e+00,0.000000e+00,0.000000e+00,0.000000e+00,0.000000e+00,0.000000e+00,0.000000e+00,0.000000e+00,0.000000e+00,0.000000e+00,0.000000e+00,0.000000e+00,0.000000e+00,0.000000e+00,0.000000e+00,0.000000e+00,0.000000e+00,0.000000e+00,0.000000e+00,0.000000e+00,0.000000e+00,0.000000e+00,0.000000e+00,0.000000e+00,0.000000e+00,0.000000e+00,0.000000e+00,0.000000e+00,0.000000e+00,0.000000e+00,0.000000e+00,0.000000e+00,0.000000e+00,0.000000e+00,0.000000e+00,0.000000e+00,0.000000e+00,0.000000e+00,0.000000e+00,0.000000e+00,0.000000e+00,0.000000e+00,0.000000e+00,0.000000e+00,0.000000e+00,0.000000e+00,0.000000e+00,0.000000e+00,0.000000e+00,0.000000e+00,0.000000e+00,0.000000e+00,0.000000e+00,0.000000e+00,0.000000e+00,0.000000e+00,0.000000e+00,0.000000e+00,0.000000e+00,0.000000e+00,0.000000e+00,0.000000e+00,0.000000e+00,0.000000e+00,0.000000e+00,0.000000e+00,0.000000e+00,0.000000e+00,0.000000e+00,0.000000e+00,0.000000e+00,0.000000e+00,0.000000e+00,0.000000e+00,0.000000e+00,0.000000e+00,0.000000e+00,0.000000e+00,0.000000e+00,0.000000e+00,0.000000e+00,0.000000e+00,0.000000e+00,0.000000e+00,0.000000e+00,0.000000e+00,0.000000e+00,0.000000e+00,0.000000e+00,0.000000e+00,0.000000e+00,0.000000e+00,0.000000e+00,0.000000e+00,0.000000e+00,0.000000e+00,0.000000e+00,0.000000e+00,0.000000e+00,0.000000e+00,0.000000e+00,0.000000e+00,0.000000e+00,0.000000e+00,0.000000e+00,0.000000e+00,0.000000e+00,0.000000e+00,0.000000e+00,0.000000e+00,0.000000e+00,0.000000e+00,0.000000e+00,0.000000e+00,0.000000e+00,0.000000e+00,0.000000e+00,0.000000e+00,0.000000e+00,0.000000e+00,0.000000e+00,0.000000e+00,0.000000e+00,0.000000e+00,0.000000e+00,0.000000e+00,0.000000e+00,0.000000e+00,0.000000e+00,0.000000e+00,0.000000e+00,0.000000e+00,0.000000e+00,0.000000e+00,0.000000e+00,0.000000e+00,0.000000e+00,0.000000e+00,0.000000e+00,0.000000e+00,0.000000e+00,0.000000e+00,0.000000e+00,0.000000e+00,0.000000e+00,0.000000e+00,0.000000e+00,0.000000e+00,0.000000e+00,0.000000e+00,0.000000e+00,0.000000e+00,0.000000e+00,0.000000e+00,0.000000e+00,0.000000e+00,0.000000e+00,0.000000e+00,0.000000e+00,0.000000e+00,0.000000e+00,0.000000e+00,0.000000e+00,0.000000e+00,0.000000e+00,0.000000e+00,0.000000e+00,0.000000e+00,0.000000e+00,0.000000e+00,0.000000e+00,0.000000e+00,0.000000e+00,0.000000e+00,0.000000e+00,0.000000e+00,0.000000e+00,0.000000e+00,0.000000e+00,0.000000e+00,0.000000e+00,0.000000e+00,0.000000e+00,0.000000e+00,0.000000e+00,0.000000e+00,0.000000e+00,0.000000e+00,0.000000e+00,0.000000e+00,0.000000e+00,0.000000e+00,0.000000e+00,0.000000e+00,0.000000e+00,0.000000e+00,0.000000e+00,0.000000e+00,0.000000e+00,0.000000e+00,0.000000e+00,0.000000e+00,0.000000e+00,0.000000e+00,0.000000e+00,0.000000e+00,0.000000e+00,0.000000e+00,0.000000e+00,0.000000e+00,0.000000e+00,0.000000e+00,0.000000e+00,0.000000e+00,0.000000e+00,0.000000e+00,0.000000e+00,0.000000e+00,0.000000e+00,0.000000e+00,0.000000e+00,0.000000e+00,0.000000e+00,0.000000e+00,0.000000e+00,0.000000e+00,0.000000e+00,0.000000e+00,0.000000e+00,0.000000e+00,0.000000e+00,0.000000e+00,0.000000e+00,0.000000e+00,0.000000e+00,0.000000e+00,0.000000e+00,0.000000e+00,0.000000e+00,0.000000e+00,0.000000e+00,0.000000e+00,0.000000e+00,0.000000e+00,0.000000e+00,0.000000e+00,0.000000e+00,0.000000e+00,0.000000e+00,0.000000e+00,0.000000e+00,0.000000e+00,0.000000e+00,0.000000e+00,0.000000e+00,0.000000e+00,0.000000e+00,0.000000e+00,0.000000e+00,0.000000e+00,0.000000e+00,0.000000e+00,0.000000e+00,0.000000e+00,0.000000e+00,0.000000e+00,0.000000e+00,0.000000e+00,0.000000e+00,0.000000e+00,0.000000e+00,0.000000e+00,0.000000e+00,0.000000e+00,0.000000e+00,0.000000e+00,0.000000e+00,0.000000e+00,0.000000e+00,0.000000e+00,0.000000e+00,0.000000e+00,0.000000e+00,0.000000e+00,0.000000e+00,0.000000e+00,0.000000e+00,0.000000e+00,0.000000e+00,0.000000e+00,0.000000e+00,0.000000e+00,0.000000e+00,0.000000e+00,0.000000e+00,0.000000e+00,0.000000e+00,0.000000e+00,0.000000e+00,0.000000e+00,0.000000e+00,0.000000e+00,0.000000e+00,0.000000e+00,0.000000e+00,0.000000e+00,0.000000e+00,0.000000e+00,0.000000e+00,0.000000e+00,0.000000e+00,0.000000e+00,0.000000e+00,0.000000e+00,0.000000e+00,0.000000e+00,0.000000e+00,0.000000e+00,0.000000e+00,0.000000e+00,0.000000e+00,0.000000e+00,0.000000e+00,0.000000e+00,0.000000e+00,0.000000e+00,0.000000e+00,0.000000e+00,0.000000e+00,0.000000e+00,0.000000e+00,0.000000e+00,0.000000e+00,0.000000e+00,0.000000e+00,0.000000e+00,0.000000e+00,0.000000e+00,0.000000e+00,0.000000e+00,0.000000e+00,0.000000e+00,0.000000e+00,0.000000e+00,0.000000e+00,0.000000e+00,0.000000e+00,0.000000e+00,0.000000e+00,0.000000e+00,0.000000e+00,0.000000e+00,0.000000e+00,0.000000e+00,0.000000e+00,0.000000e+00,0.000000e+00,0.000000e+00,0.000000e+00,0.000000e+00,0.000000e+00,0.000000e+00,0.000000e+00,0.000000e+00,0.000000e+00,0.000000e+00,0.000000e+00,0.000000e+00,0.000000e+00,0.000000e+00,0.000000e+00,0.000000e+00,0.000000e+00,0.000000e+00,0.000000e+00,0.000000e+00,0.000000e+00,0.000000e+00,0.000000e+00,0.000000e+00,0.000000e+00,0.000000e+00,0.000000e+00,0.000000e+00,0.000000e+00,0.000000e+00,0.000000e+00,0.000000e+00,0.000000e+00,0.000000e+00,0.000000e+00,0.000000e+00,0.000000e+00,0.000000e+00,0.000000e+00,0.000000e+00,0.000000e+00,0.000000e+00,0.000000e+00,0.000000e+00,0.000000e+00,0.000000e+00,0.000000e+00,0.000000e+00,0.000000e+00,0.000000e+00,0.000000e+00,0.000000e+00,0.000000e+00,0.000000e+00,0.000000e+00,0.000000e+00,0.000000e+00,0.000000e+00,0.000000e+00,0.000000e+00,0.000000e+00,0.000000e+00,0.000000e+00,0.000000e+00,0.000000e+00,0.000000e+00,0.000000e+00,0.000000e+00,0.000000e+00,0.000000e+00,0.000000e+00,0.000000e+00,0.000000e+00,0.000000e+00,0.000000e+00,0.000000e+00,0.000000e+00,0.000000e+00,0.000000e+00,0.000000e+00,0.000000e+00,0.000000e+00,0.000000e+00,0.000000e+00,0.000000e+00,0.000000e+00,0.000000e+00,0.000000e+00,0.000000e+00,0.000000e+00,0.000000e+00,0.000000e+00,0.000000e+00,0.000000e+00,0.000000e+00,0.000000e+00,0.000000e+00,0.000000e+00,0.000000e+00,0.000000e+00,0.000000e+00,0.000000e+00,0.000000e+00,0.000000e+00,0.000000e+00,0.000000e+00,0.000000e+00,0.000000e+00,0.000000e+00,0.000000e+00,0.000000e+00,0.000000e+00,0.000000e+00,0.000000e+00,0.000000e+00,0.000000e+00,0.000000e+00,0.000000e+00,0.000000e+00,0.000000e+00,0.000000e+00,0.000000e+00,0.000000e+00,0.000000e+00,0.000000e+00,0.000000e+00,0.000000e+00,0.000000e+00,0.000000e+00,0.000000e+00,0.000000e+00,0.000000e+00,0.000000e+00,0.000000e+00,0.000000e+00,0.000000e+00,0.000000e+00,0.000000e+00,0.000000e+00,0.000000e+00,0.000000e+00,0.000000e+00,0.000000e+00,0.000000e+00,0.000000e+00,0.000000e+00,0.000000e+00,0.000000e+00,0.000000e+00,0.000000e+00,0.000000e+00,0.000000e+00,0.000000e+00,0.000000e+00,0.000000e+00,0.000000e+00,0.000000e+00,0.000000e+00,0.000000e+00,0.000000e+00,0.000000e+00,0.000000e+00,0.000000e+00,0.000000e+00,0.000000e+00,0.000000e+00,0.000000e+00,0.000000e+00,0.000000e+00,0.000000e+00,0.000000e+00,0.000000e+00,0.000000e+00,0.000000e+00,0.000000e+00,0.000000e+00,0.000000e+00,0.000000e+00,0.000000e+00,0.000000e+00,0.000000e+00,0.000000e+00,0.000000e+00,0.000000e+00,0.000000e+00,0.000000e+00,0.000000e+00,0.000000e+00,0.000000e+00,0.000000e+00,0.000000e+00,0.000000e+00,0.000000e+00,0.000000e+00,0.000000e+00,0.000000e+00,0.000000e+00,0.000000e+00,0.000000e+00,0.000000e+00,0.000000e+00,0.000000e+00,0.000000e+00,0.000000e+00,0.000000e+00,0.000000e+00,0.000000e+00,0.000000e+00,0.000000e+00,0.000000e+00,0.000000e+00,0.000000e+00,0.000000e+00,0.000000e+00,0.000000e+00,0.000000e+00,0.000000e+00,0.000000e+00,0.000000e+00,0.000000e+00,0.000000e+00,0.000000e+00,0.000000e+00,0.000000e+00,0.000000e+00,0.000000e+00,0.000000e+00,0.000000e+00,0.000000e+00,0.000000e+00,0.000000e+00,0.000000e+00,0.000000e+00,0.000000e+00,0.000000e+00,0.000000e+00,0.000000e+00,0.000000e+00,0.000000e+00,0.000000e+00,0.000000e+00,0.000000e+00,0.000000e+00,0.000000e+00,0.000000e+00,0.000000e+00,0.000000e+00,0.000000e+00,0.000000e+00,0.000000e+00,0.000000e+00,0.000000e+00,0.000000e+00,0.000000e+00,0.000000e+00,0.000000e+00,0.000000e+00,0.000000e+00,0.000000e+00,0.000000e+00,0.000000e+00,0.000000e+00,0.000000e+00,0.000000e+00,0.000000e+00,0.000000e+00,0.000000e+00,0.000000e+00,0.000000e+00,0.000000e+00,0.000000e+00,0.000000e+00,0.000000e+00,0.000000e+00,0.000000e+00,0.000000e+00,0.000000e+00,0.000000e+00,0.000000e+00,0.000000e+00,0.000000e+00,0.000000e+00,0.000000e+00,0.000000e+00,0.000000e+00,0.000000e+00,0.000000e+00,0.000000e+00,0.000000e+00,0.000000e+00,0.000000e+00,0.000000e+00,0.000000e+00,0.000000e+00,0.000000e+00,0.000000e+00,0.000000e+00,0.000000e+00,0.000000e+00,0.000000e+00,0.000000e+00,0.000000e+00,0.000000e+00,0.000000e+00,0.000000e+00,0.000000e+00,0.000000e+00,0.000000e+00,0.000000e+00,0.000000e+00,0.000000e+00,0.000000e+00,0.000000e+00,0.000000e+00,0.000000e+00,0.000000e+00,0.000000e+00,0.000000e+00,0.000000e+00,0.000000e+00,0.000000e+00,0.000000e+00,0.000000e+00,0.000000e+00,0.000000e+00,0.000000e+00,0.000000e+00,0.000000e+00,0.000000e+00,0.000000e+00,0.000000e+00,0.000000e+00,0.000000e+00,0.000000e+00,0.000000e+00,0.000000e+00,0.000000e+00,0.000000e+00,0.000000e+00,0.000000e+00,0.000000e+00,0.000000e+00,0.000000e+00,0.000000e+00,0.000000e+00,0.000000e+00,0.000000e+00,0.000000e+00,0.000000e+00,0.000000e+00,0.000000e+00,0.000000e+00,0.000000e+00,0.000000e+00,0.000000e+00,0.000000e+00,0.000000e+00,0.000000e+00,0.000000e+00,0.000000e+00,0.000000e+00,0.000000e+00,0.000000e+00,0.000000e+00,0.000000e+00,0.000000e+00,0.000000e+00,0.000000e+00,0.000000e+00,0.000000e+00,0.000000e+00,0.000000e+00,0.000000e+00,0.000000e+00,0.000000e+00,0.000000e+00,0.000000e+00,0.000000e+00,0.000000e+00,0.000000e+00,0.000000e+00,0.000000e+00,0.000000e+00,0.000000e+00,0.000000e+00,0.000000e+00,0.000000e+00,0.000000e+00,0.000000e+00,0.000000e+00,0.000000e+00,0.000000e+00,0.000000e+00,0.000000e+00,0.000000e+00,0.000000e+00,0.000000e+00,0.000000e+00,0.000000e+00,0.000000e+00,0.000000e+00,0.000000e+00,0.000000e+00,0.000000e+00,0.000000e+00,0.000000e+00,0.000000e+00,0.000000e+00,0.000000e+00,0.000000e+00,0.000000e+00,0.000000e+00,0.000000e+00,0.000000e+00,0.000000e+00,0.000000e+00,0.000000e+00,0.000000e+00,0.000000e+00,0.000000e+00,0.000000e+00,0.000000e+00,0.000000e+00,0.000000e+00,0.000000e+00,0.000000e+00,0.000000e+00,0.000000e+00,0.000000e+00,0.000000e+00,0.000000e+00,0.000000e+00,0.000000e+00,0.000000e+00,0.000000e+00,0.000000e+00,0.000000e+00,0.000000e+00,0.000000e+00,0.000000e+00,0.000000e+00,0.000000e+00,0.000000e+00,0.000000e+00,0.000000e+00,0.000000e+00,0.000000e+00,0.000000e+00,0.000000e+00,0.000000e+00,0.000000e+00,0.000000e+00,0.000000e+00,0.000000e+00,0.000000e+00,0.000000e+00,0.000000e+00,0.000000e+00,0.000000e+00,0.000000e+00,0.000000e+00,0.000000e+00,0.000000e+00,0.000000e+00,0.000000e+00,0.000000e+00,0.000000e+00,0.000000e+00,0.000000e+00,0.000000e+00,0.000000e+00,0.000000e+00,0.000000e+00,0.000000e+00,0.000000e+00,0.000000e+00,0.000000e+00,0.000000e+00,0.000000e+00,0.000000e+00,0.000000e+00,0.000000e+00,0.000000e+00,0.000000e+00,0.000000e+00,0.000000e+00,0.000000e+00,0.000000e+00,0.000000e+00,0.000000e+00,0.000000e+00,0.000000e+00,0.000000e+00,0.000000e+00,0.000000e+00,0.000000e+00,0.000000e+00,0.000000e+00,0.000000e+00,0.000000e+00,0.000000e+00,0.000000e+00,0.000000e+00,0.000000e+00,0.000000e+00,0.000000e+00,0.000000e+00,0.000000e+00,0.000000e+00,0.000000e+00,0.000000e+00,0.000000e+00,0.000000e+00,0.000000e+00,0.000000e+00,0.000000e+00,0.000000e+00,0.000000e+00,0.000000e+00,0.000000e+00,0.000000e+00,0.000000e+00,0.000000e+00,0.000000e+00,0.000000e+00,0.000000e+00,0.000000e+00,0.000000e+00,0.000000e+00,0.000000e+00,0.000000e+00,0.000000e+00,0.000000e+00,0.000000e+00,0.000000e+00,0.000000e+00,0.000000e+00,0.000000e+00,0.000000e+00,0.000000e+00,0.000000e+00,0.000000e+00,0.000000e+00,0.000000e+00,0.000000e+00,0.000000e+00,0.000000e+00,0.000000e+00,0.000000e+00,0.000000e+00,0.000000e+00,0.000000e+00,0.000000e+00,0.000000e+00,0.000000e+00,0.000000e+00,0.000000e+00,0.000000e+00,0.000000e+00,0.000000e+00,0.000000e+00,0.000000e+00,0.000000e+00,0.000000e+00,0.000000e+00,0.000000e+00,0.000000e+00,0.000000e+00,0.000000e+00,0.000000e+00,0.000000e+00,0.000000e+00,0.000000e+00,0.000000e+00,0.000000e+00,0.000000e+00,0.000000e+00,0.000000e+00,0.000000e+00,0.000000e+00,0.000000e+00,0.000000e+00,0.000000e+00,0.000000e+00,0.000000e+00,0.000000e+00,0.000000e+00,0.000000e+00,0.000000e+00,0.000000e+00,0.000000e+00,0.000000e+00,0.000000e+00,0.000000e+00,0.000000e+00,0.000000e+00,0.000000e+00,0.000000e+00,0.000000e+00,0.000000e+00,0.000000e+00,0.000000e+00,0.000000e+00,0.000000e+00,0.000000e+00,0.000000e+00,0.000000e+00,0.000000e+00,0.000000e+00,0.000000e+00,0.000000e+00,0.000000e+00,0.000000e+00,0.000000e+00,0.000000e+00,0.000000e+00,0.000000e+00,0.000000e+00,0.000000e+00,0.000000e+00,0.000000e+00,0.000000e+00,0.000000e+00,0.000000e+00,0.000000e+00,0.000000e+00,0.000000e+00,0.000000e+00,0.000000e+00,0.000000e+00,0.000000e+00,0.000000e+00,0.000000e+00,0.000000e+00,0.000000e+00,0.000000e+00,0.000000e+00,0.000000e+00,0.000000e+00,0.000000e+00,0.000000e+00,0.000000e+00,0.000000e+00,0.000000e+00,0.000000e+00,0.000000e+00,0.000000e+00,0.000000e+00,0.000000e+00,0.000000e+00,0.000000e+00,0.000000e+00,0.000000e+00,0.000000e+00,0.000000e+00,0.000000e+00,0.000000e+00,0.000000e+00,0.000000e+00,0.000000e+00,0.000000e+00,0.000000e+00,0.000000e+00,0.000000e+00,0.000000e+00,0.000000e+00,0.000000e+00,0.000000e+00,0.000000e+00,0.000000e+00,0.000000e+00,0.000000e+00,0.000000e+00,0.000000e+00,0.000000e+00,0.000000e+00,0.000000e+00,0.000000e+00,0.000000e+00,0.000000e+00,0.000000e+00,0.000000e+00,0.000000e+00,0.000000e+00,0.000000e+00,0.000000e+00,0.000000e+00,0.000000e+00,0.000000e+00,0.000000e+00,0.000000e+00,0.000000e+00,0.000000e+00,0.000000e+00,0.000000e+00,0.000000e+00,0.000000e+00,0.000000e+00,0.000000e+00,0.000000e+00,0.000000e+00,0.000000e+00,0.000000e+00,0.000000e+00,0.000000e+00,0.000000e+00,0.000000e+00,0.000000e+00,0.000000e+00,0.000000e+00,0.000000e+00,0.000000e+00,0.000000e+00,0.000000e+00,0.000000e+00,0.000000e+00,0.000000e+00,0.000000e+00,0.000000e+00,0.000000e+00,0.000000e+00,0.000000e+00,0.000000e+00,0.000000e+00,0.000000e+00,0.000000e+00,0.000000e+00,0.000000e+00,0.000000e+00,0.000000e+00,0.000000e+00,0.000000e+00,0.000000e+00,0.000000e+00,0.000000e+00,0.000000e+00,0.000000e+00,0.000000e+00,0.000000e+00,0.000000e+00,0.000000e+00,0.000000e+00,0.000000e+00,0.000000e+00,0.000000e+00,0.000000e+00,0.000000e+00,0.000000e+00,0.000000e+00,0.000000e+00,0.000000e+00,0.000000e+00,0.000000e+00,0.000000e+00,0.000000e+00,0.000000e+00,0.000000e+00,0.000000e+00,0.000000e+00,0.000000e+00,0.000000e+00,0.000000e+00,0.000000e+00,0.000000e+00,0.000000e+00,0.000000e+00,0.000000e+00,0.000000e+00,0.000000e+00,0.000000e+00,0.000000e+00,0.000000e+00,0.000000e+00,0.000000e+00,0.000000e+00,0.000000e+00,0.000000e+00,0.000000e+00,0.000000e+00,0.000000e+00,0.000000e+00,0.000000e+00,0.000000e+00,0.000000e+00,0.000000e+00,0.000000e+00,0.000000e+00,0.000000e+00,0.000000e+00,0.000000e+00,0.000000e+00,0.000000e+00,0.000000e+00,0.000000e+00,0.000000e+00,0.000000e+00,0.000000e+00,0.000000e+00,0.000000e+00,0.000000e+00,0.000000e+00,0.000000e+00,0.000000e+00,0.000000e+00,0.000000e+00,0.000000e+00,0.000000e+00,0.000000e+00,0.000000e+00,0.000000e+00,0.000000e+00,0.000000e+00,0.000000e+00,0.000000e+00,0.000000e+00,0.000000e+00,0.000000e+00,0.000000e+00,0.000000e+00,0.000000e+00,0.000000e+00,0.000000e+00,0.000000e+00,0.000000e+00,0.000000e+00,0.000000e+00,0.000000e+00,0.000000e+00,0.000000e+00,0.000000e+00,0.000000e+00,0.000000e+00,0.000000e+00,0.000000e+00,0.000000e+00,0.000000e+00,0.000000e+00,0.000000e+00,0.000000e+00,0.000000e+00,0.000000e+00,0.000000e+00,0.000000e+00,0.000000e+00,0.000000e+00,0.000000e+00,0.000000e+00,0.000000e+00,0.000000e+00,0.000000e+00,0.000000e+00,0.000000e+00,0.000000e+00,0.000000e+00,0.000000e+00,0.000000e+00,0.000000e+00,0.000000e+00,0.000000e+00,0.000000e+00,0.000000e+00,0.000000e+00,0.000000e+00,0.000000e+00,0.000000e+00,0.000000e+00,0.000000e+00,0.000000e+00,0.000000e+00,0.000000e+00,0.000000e+00,0.000000e+00,0.000000e+00,0.000000e+00,0.000000e+00,0.000000e+00,0.000000e+00,0.000000e+00,0.000000e+00,0.000000e+00,0.000000e+00,0.000000e+00,0.000000e+00,0.000000e+00,0.000000e+00,0.000000e+00,0.000000e+00,0.000000e+00,0.000000e+00,0.000000e+00,0.000000e+00,0.000000e+00,0.000000e+00,0.000000e+00,0.000000e+00,0.000000e+00,0.000000e+00,0.000000e+00,0.000000e+00,0.000000e+00,0.000000e+00,0.000000e+00,0.000000e+00,0.000000e+00,0.000000e+00,0.000000e+00,0.000000e+00,0.000000e+00,0.000000e+00,0.000000e+00,0.000000e+00,0.000000e+00,0.000000e+00,0.000000e+00,0.000000e+00,0.000000e+00,0.000000e+00,0.000000e+00,0.000000e+00,0.000000e+00,0.000000e+00,0.000000e+00,0.000000e+00,0.000000e+00,0.000000e+00,0.000000e+00,0.000000e+00,0.000000e+00,0.000000e+00,0.000000e+00,0.000000e+00,0.000000e+00,0.000000e+00,0.000000e+00,0.000000e+00,0.000000e+00,0.000000e+00,0.000000e+00,0.000000e+00,0.000000e+00,0.000000e+00,0.000000e+00,0.000000e+00,0.000000e+00,0.000000e+00,0.000000e+00,0.000000e+00,0.000000e+00,0.000000e+00,0.000000e+00,0.000000e+00,0.000000e+00,0.000000e+00,0.000000e+00,0.000000e+00,0.000000e+00,0.000000e+00,0.000000e+00,0.000000e+00,0.000000e+00,0.000000e+00,0.000000e+00,0.000000e+00,0.000000e+00,0.000000e+00,0.000000e+00,0.000000e+00,0.000000e+00,0.000000e+00,0.000000e+00,0.000000e+00,0.000000e+00,0.000000e+00,0.000000e+00,0.000000e+00,0.000000e+00,0.000000e+00,0.000000e+00,0.000000e+00,0.000000e+00,0.000000e+00,0.000000e+00,0.000000e+00,0.000000e+00,0.000000e+00,0.000000e+00,0.000000e+00,0.000000e+00,0.000000e+00,0.000000e+00,0.000000e+00,0.000000e+00,0.000000e+00,0.000000e+00,0.000000e+00,0.000000e+00,0.000000e+00,0.000000e+00,0.000000e+00,0.000000e+00,0.000000e+00,0.000000e+00,0.000000e+00,0.000000e+00,0.000000e+00,0.000000e+00,0.000000e+00,0.000000e+00,0.000000e+00,0.000000e+00,0.000000e+00,0.000000e+00,0.000000e+00,0.000000e+00,0.000000e+00,0.000000e+00,0.000000e+00,0.000000e+00,0.000000e+00,0.000000e+00,0.000000e+00,0.000000e+00,0.000000e+00,0.000000e+00,0.000000e+00,0.000000e+00,0.000000e+00,0.000000e+00,0.000000e+00,0.000000e+00,0.000000e+00,0.000000e+00,0.000000e+00,0.000000e+00,0.000000e+00,0.000000e+00,0.000000e+00,0.000000e+00,0.000000e+00,0.000000e+00,0.000000e+00,0.000000e+00,0.000000e+00,0.000000e+00,0.000000e+00,0.000000e+00,0.000000e+00,0.000000e+00,0.000000e+00,0.000000e+00,0.000000e+00,0.000000e+00,0.000000e+00,0.000000e+00,0.000000e+00,0.000000e+00,0.000000e+00,0.000000e+00,0.000000e+00,0.000000e+00,0.000000e+00,0.000000e+00,0.000000e+00,0.000000e+00,0.000000e+00,0.000000e+00,0.000000e+00,0.000000e+00,0.000000e+00,0.000000e+00,0.000000e+00,0.000000e+00,0.000000e+00,0.000000e+00,0.000000e+00,0.000000e+00,0.000000e+00,0.000000e+00,0.000000e+00,0.000000e+00,0.000000e+00,0.000000e+00,0.000000e+00,0.000000e+00,0.000000e+00,0.000000e+00,0.000000e+00,0.000000e+00,0.000000e+00,0.000000e+00,0.000000e+00,0.000000e+00,0.000000e+00,0.000000e+00,0.000000e+00,0.000000e+00,0.000000e+00,0.000000e+00,0.000000e+00,0.000000e+00,0.000000e+00,0.000000e+00,0.000000e+00,0.000000e+00,0.000000e+00,0.000000e+00,0.000000e+00,0.000000e+00,0.000000e+00,0.000000e+00,0.000000e+00,0.000000e+00,0.000000e+00,0.000000e+00,0.000000e+00,0.000000e+00,0.000000e+00,0.000000e+00,0.000000e+00,0.000000e+00,0.000000e+00,0.000000e+00,0.000000e+00,0.000000e+00,0.000000e+00,0.000000e+00,0.000000e+00,0.000000e+00,0.000000e+00,0.000000e+00,0.000000e+00,0.000000e+00,0.000000e+00,0.000000e+00,0.000000e+00,0.000000e+00,0.000000e+00,0.000000e+00,0.000000e+00,0.000000e+00,0.000000e+00,0.000000e+00,0.000000e+00,0.000000e+00,0.000000e+00,0.000000e+00,0.000000e+00,0.000000e+00,0.000000e+00,0.000000e+00,0.000000e+00,0.000000e+00,0.000000e+00,0.000000e+00,0.000000e+00,0.000000e+00,0.000000e+00,0.000000e+00,0.000000e+00,0.000000e+00,0.000000e+00,0.000000e+00,0.000000e+00,0.000000e+00,0.000000e+00,0.000000e+00,0.000000e+00,0.000000e+00,0.000000e+00,0.000000e+00,0.000000e+00,0.000000e+00,0.000000e+00,0.000000e+00,0.000000e+00,0.000000e+00,0.000000e+00,0.000000e+00,0.000000e+00,0.000000e+00,0.000000e+00,0.000000e+00,0.000000e+00,0.000000e+00,0.000000e+00,0.000000e+00,0.000000e+00,0.000000e+00,0.000000e+00,0.000000e+00,0.000000e+00,0.000000e+00,0.000000e+00,0.000000e+00,0.000000e+00,0.000000e+00,0.000000e+00,0.000000e+00,0.000000e+00,0.000000e+00,0.000000e+00,0.000000e+00,0.000000e+00,0.000000e+00,0.000000e+00,0.000000e+00,0.000000e+00,0.000000e+00,0.000000e+00,0.000000e+00,0.000000e+00,0.000000e+00,0.000000e+00,0.000000e+00,0.000000e+00,0.000000e+00,0.000000e+00,0.000000e+00,0.000000e+00,0.000000e+00,0.000000e+00,0.000000e+00,0.000000e+00,0.000000e+00,0.000000e+00,0.000000e+00,0.000000e+00,0.000000e+00,0.000000e+00,0.000000e+00,0.000000e+00,0.000000e+00,0.000000e+00,0.000000e+00,0.000000e+00,0.000000e+00,0.000000e+00,0.000000e+00,0.000000e+00,0.000000e+00,0.000000e+00,0.000000e+00,0.000000e+00,0.000000e+00,0.000000e+00,0.000000e+00,0.000000e+00,0.000000e+00,0.000000e+00,0.000000e+00,0.000000e+00,0.000000e+00,0.000000e+00,0.000000e+00,0.000000e+00,0.000000e+00,0.000000e+00,0.000000e+00,0.000000e+00,0.000000e+00,0.000000e+00,0.000000e+00,0.000000e+00,0.000000e+00,0.000000e+00,0.000000e+00,0.000000e+00,0.000000e+00,0.000000e+00,0.000000e+00,0.000000e+00,0.000000e+00,0.000000e+00,0.000000e+00,0.000000e+00,0.000000e+00,0.000000e+00,0.000000e+00,0.000000e+00,0.000000e+00,0.000000e+00,0.000000e+00,0.000000e+00,0.000000e+00,0.000000e+00,0.000000e+00,0.000000e+00,0.000000e+00,0.000000e+00,0.000000e+00,0.000000e+00,0.000000e+00,0.000000e+00,0.000000e+00,0.000000e+00,0.000000e+00,0.000000e+00,0.000000e+00,0.000000e+00,0.000000e+00,0.000000e+00,0.000000e+00,0.000000e+00,0.000000e+00,0.000000e+00,0.000000e+00,0.000000e+00,0.000000e+00,0.000000e+00,0.000000e+00,0.000000e+00,0.000000e+00,0.000000e+00,0.000000e+00,0.000000e+00,0.000000e+00,0.000000e+00,0.000000e+00,0.000000e+00,0.000000e+00,0.000000e+00,0.000000e+00,0.000000e+00,0.000000e+00,0.000000e+00,0.000000e+00,0.000000e+00,0.000000e+00,0.000000e+00,0.000000e+00,0.000000e+00,0.000000e+00,0.000000e+00,0.000000e+00,0.000000e+00,0.000000e+00,0.000000e+00,0.000000e+00,0.000000e+00,0.000000e+00,0.000000e+00,0.000000e+00,0.000000e+00,0.000000e+00,0.000000e+00,0.000000e+00,0.000000e+00,0.000000e+00,0.000000e+00,0.000000e+00,0.000000e+00,0.000000e+00,0.000000e+00,0.000000e+00,0.000000e+00,0.000000e+00,0.000000e+00,0.000000e+00,0.000000e+00,0.000000e+00,0.000000e+00,0.000000e+00,0.000000e+00,0.000000e+00,0.000000e+00,0.000000e+00,0.000000e+00,0.000000e+00,0.000000e+00,0.000000e+00,0.000000e+00,0.000000e+00,0.000000e+00,0.000000e+00,0.000000e+00,0.000000e+00,0.000000e+00,0.000000e+00,0.000000e+00,0.000000e+00,0.000000e+00,0.000000e+00,0.000000e+00,0.000000e+00,0.000000e+00,0.000000e+00,0.000000e+00,0.000000e+00,0.000000e+00,0.000000e+00,0.000000e+00,0.000000e+00,0.000000e+00,0.000000e+00,0.000000e+00,0.000000e+00,0.000000e+00,0.000000e+00,0.000000e+00,0.000000e+00,0.000000e+00,0.000000e+00,0.000000e+00,0.000000e+00,0.000000e+00,0.000000e+00,0.000000e+00,0.000000e+00,0.000000e+00,0.000000e+00,0.000000e+00,0.000000e+00,0.000000e+00,0.000000e+00,0.000000e+00,0.000000e+00,0.000000e+00,0.000000e+00,0.000000e+00,0.000000e+00,0.000000e+00,0.000000e+00,0.000000e+00,0.000000e+00,0.000000e+00,0.000000e+00,0.000000e+00,0.000000e+00,0.000000e+00,0.000000e+00,0.000000e+00,0.000000e+00,0.000000e+00,0.000000e+00,0.000000e+00,0.000000e+00,0.000000e+00,0.000000e+00,0.000000e+00,0.000000e+00,0.000000e+00,0.000000e+00,0.000000e+00,0.000000e+00,0.000000e+00,0.000000e+00,0.000000e+00,0.000000e+00,0.000000e+00,0.000000e+00,0.000000e+00,0.000000e+00,0.000000e+00,0.000000e+00,0.000000e+00,0.000000e+00,0.000000e+00,0.000000e+00,0.000000e+00,0.000000e+00,0.000000e+00,0.000000e+00,0.000000e+00,0.000000e+00,0.000000e+00,0.000000e+00,0.000000e+00,0.000000e+00,0.000000e+00,0.000000e+00,0.000000e+00,0.000000e+00,0.000000e+00,0.000000e+00,0.000000e+00,0.000000e+00,0.000000e+00,0.000000e+00,0.000000e+00,0.000000e+00,0.000000e+00,0.000000e+00,0.000000e+00,0.000000e+00,0.000000e+00,0.000000e+00,0.000000e+00,0.000000e+00,0.000000e+00,0.000000e+00,0.000000e+00,0.000000e+00,0.000000e+00,0.000000e+00,0.000000e+00,0.000000e+00,0.000000e+00,0.000000e+00,0.000000e+00,0.000000e+00,0.000000e+00,0.000000e+00,0.000000e+00,0.000000e+00,0.000000e+00,0.000000e+00,0.000000e+00,0.000000e+00,0.000000e+00,0.000000e+00,0.000000e+00,0.000000e+00,0.000000e+00,0.000000e+00,0.000000e+00,0.000000e+00,0.000000e+00,0.000000e+00,0.000000e+00,0.000000e+00,0.000000e+00,0.000000e+00,0.000000e+00,0.000000e+00,0.000000e+00,0.000000e+00,0.000000e+00,0.000000e+00,0.000000e+00,0.000000e+00,0.000000e+00,0.000000e+00,0.000000e+00,0.000000e+00,0.000000e+00,0.000000e+00,0.000000e+00,0.000000e+00,0.000000e+00,0.000000e+00,0.000000e+00,0.000000e+00,0.000000e+00,0.000000e+00,0.000000e+00,0.000000e+00,0.000000e+00,0.000000e+00,0.000000e+00,0.000000e+00,0.000000e+00,0.000000e+00,0.000000e+00,0.000000e+00,0.000000e+00,0.000000e+00,0.000000e+00,0.000000e+00,0.000000e+00,0.000000e+00,0.000000e+00,0.000000e+00,0.000000e+00,0.000000e+00,0.000000e+00,0.000000e+00,0.000000e+00,0.000000e+00,0.000000e+00,0.000000e+00,0.000000e+00,0.000000e+00,0.000000e+00,0.000000e+00,0.000000e+00,0.000000e+00,0.000000e+00,0.000000e+00,0.000000e+00,0.000000e+00,0.000000e+00,0.000000e+00,0.000000e+00,0.000000e+00,0.000000e+00,0.000000e+00,0.000000e+00,0.000000e+00,0.000000e+00,0.000000e+00,0.000000e+00,0.000000e+00,0.000000e+00,0.000000e+00,0.000000e+00,0.000000e+00,0.000000e+00,0.000000e+00,0.000000e+00,0.000000e+00,0.000000e+00,0.000000e+00,0.000000e+00,0.000000e+00,0.000000e+00,0.000000e+00,0.000000e+00,0.000000e+00,0.000000e+00,0.000000e+00,0.000000e+00,0.000000e+00,0.000000e+00,0.000000e+00,0.000000e+00,0.000000e+00,0.000000e+00,0.000000e+00,0.000000e+00,0.000000e+00,0.000000e+00,0.000000e+00,0.000000e+00,0.000000e+00,0.000000e+00,0.000000e+00,0.000000e+00,0.000000e+00,0.000000e+00,0.000000e+00,0.000000e+00,0.000000e+00,0.000000e+00,0.000000e+00,0.000000e+00,0.000000e+00,0.000000e+00,0.000000e+00,0.000000e+00,0.000000e+00,0.000000e+00,0.000000e+00,0.000000e+00,0.000000e+00,0.000000e+00,0.000000e+00,0.000000e+00,0.000000e+00,0.000000e+00,0.000000e+00,0.000000e+00,0.000000e+00,0.000000e+00,0.000000e+00,0.000000e+00,0.000000e+00,0.000000e+00,0.000000e+00,0.000000e+00,0.000000e+00,0.000000e+00,0.000000e+00,0.000000e+00,0.000000e+00,0.000000e+00,0.000000e+00,0.000000e+00,0.000000e+00,0.000000e+00,0.000000e+00,0.000000e+00,0.000000e+00,0.000000e+00,0.000000e+00,0.000000e+00,0.000000e+00,0.000000e+00,0.000000e+00,0.000000e+00,0.000000e+00,0.000000e+00,0.000000e+00,0.000000e+00,0.000000e+00,0.000000e+00,0.000000e+00,0.000000e+00,0.000000e+00,0.000000e+00,0.000000e+00,0.000000e+00,0.000000e+00,0.000000e+00,0.000000e+00,0.000000e+00,0.000000e+00,0.000000e+00,0.000000e+00,0.000000e+00,0.000000e+00,0.000000e+00,0.000000e+00,0.000000e+00,0.000000e+00,0.000000e+00,0.000000e+00,0.000000e+00,0.000000e+00,0.000000e+00,0.000000e+00,0.000000e+00,0.000000e+00,0.000000e+00,0.000000e+00,0.000000e+00,0.000000e+00,0.000000e+00,0.000000e+00,0.000000e+00,0.000000e+00,0.000000e+00,0.000000e+00,0.000000e+00,0.000000e+00,0.000000e+00,0.000000e+00,0.000000e+00,0.000000e+00,0.000000e+00,0.000000e+00,0.000000e+00,0.000000e+00,0.000000e+00,0.000000e+00,0.000000e+00,0.000000e+00,0.000000e+00,0.000000e+00,0.000000e+00,0.000000e+00,0.000000e+00,0.000000e+00,0.000000e+00,0.000000e+00,0.000000e+00,0.000000e+00,0.000000e+00,0.000000e+00,0.000000e+00,0.000000e+00,0.000000e+00,0.000000e+00,0.000000e+00,0.000000e+00,0.000000e+00,0.000000e+00,0.000000e+00,0.000000e+00,0.000000e+00,0.000000e+00,0.000000e+00,0.000000e+00,0.000000e+00,0.000000e+00,0.000000e+00,0.000000e+00,0.000000e+00,0.000000e+00,0.000000e+00,0.000000e+00,0.000000e+00,0.000000e+00,0.000000e+00,0.000000e+00,0.000000e+00,0.000000e+00,0.000000e+00,0.000000e+00,0.000000e+00,0.000000e+00,0.000000e+00,0.000000e+00,0.000000e+00,0.000000e+00,0.000000e+00,0.000000e+00,0.000000e+00,0.000000e+00,0.000000e+00,0.000000e+00,0.000000e+00,0.000000e+00,0.000000e+00,0.000000e+00,0.000000e+00,0.000000e+00,0.000000e+00,0.000000e+00,0.000000e+00,0.000000e+00,0.000000e+00,0.000000e+00,0.000000e+00,0.000000e+00,0.000000e+00,0.000000e+00,0.000000e+00,0.000000e+00,0.000000e+00,0.000000e+00,0.000000e+00,0.000000e+00,0.000000e+00,0.000000e+00,0.000000e+00,0.000000e+00,0.000000e+00,0.000000e+00,0.000000e+00,0.000000e+00,0.000000e+00,0.000000e+00,0.000000e+00,0.000000e+00,0.000000e+00,0.000000e+00,0.000000e+00,0.000000e+00,0.000000e+00,0.000000e+00,0.000000e+00,0.000000e+00,0.000000e+00,0.000000e+00,0.000000e+00,0.000000e+00,0.000000e+00,0.000000e+00,0.000000e+00,0.000000e+00,0.000000e+00,0.000000e+00,0.000000e+00,0.000000e+00,0.000000e+00,0.000000e+00,0.000000e+00,0.000000e+00,0.000000e+00,0.000000e+00,0.000000e+00,0.000000e+00,0.000000e+00,0.000000e+00,0.000000e+00,0.000000e+00,0.000000e+00,0.000000e+00,0.000000e+00,0.000000e+00,0.000000e+00,0.000000e+00,0.000000e+00,0.000000e+00,0.000000e+00,0.000000e+00,0.000000e+00,0.000000e+00,0.000000e+00,0.000000e+00,0.000000e+00,0.000000e+00,0.000000e+00,0.000000e+00,0.000000e+00,0.000000e+00,0.000000e+00,0.000000e+00,0.000000e+00,0.000000e+00,0.000000e+00,0.000000e+00,0.000000e+00,0.000000e+00,0.000000e+00,0.000000e+00,0.000000e+00,0.000000e+00,0.000000e+00,0.000000e+00,0.000000e+00,0.000000e+00,0.000000e+00,0.000000e+00,0.000000e+00,0.000000e+00,0.000000e+00,0.000000e+00,0.000000e+00,0.000000e+00,0.000000e+00,0.000000e+00,0.000000e+00,0.000000e+00,0.000000e+00,0.000000e+00,0.000000e+00,0.000000e+00,0.000000e+00,0.000000e+00,0.000000e+00,0.000000e+00,0.000000e+00,0.000000e+00,0.000000e+00,0.000000e+00,0.000000e+00,0.000000e+00,0.000000e+00,0.000000e+00,0.000000e+00,0.000000e+00,0.000000e+00,0.000000e+00,0.000000e+00,0.000000e+00,0.000000e+00,0.000000e+00,0.000000e+00,0.000000e+00,0.000000e+00,0.000000e+00,0.000000e+00,0.000000e+00,0.000000e+00,0.000000e+00,0.000000e+00,0.000000e+00,0.000000e+00,0.000000e+00,0.000000e+00,0.000000e+00,0.000000e+00,0.000000e+00,0.000000e+00,0.000000e+00,0.000000e+00,0.000000e+00,0.000000e+00,0.000000e+00,0.000000e+00,0.000000e+00,0.000000e+00,0.000000e+00,0.000000e+00,0.000000e+00,0.000000e+00,0.000000e+00,0.000000e+00,0.000000e+00,0.000000e+00,0.000000e+00,0.000000e+00,0.000000e+00,0.000000e+00,0.000000e+00,0.000000e+00,0.000000e+00,0.000000e+00,0.000000e+00,0.000000e+00,0.000000e+00,0.000000e+00,0.000000e+00,0.000000e+00,0.000000e+00,0.000000e+00,0.000000e+00,0.000000e+00,0.000000e+00,0.000000e+00,0.000000e+00,0.000000e+00,0.000000e+00,0.000000e+00,0.000000e+00,0.000000e+00,0.000000e+00,0.000000e+00,0.000000e+00,0.000000e+00,0.000000e+00,0.000000e+00,0.000000e+00,0.000000e+00,0.000000e+00,0.000000e+00,0.000000e+00,0.000000e+00,0.000000e+00,0.000000e+00,0.000000e+00,0.000000e+00,0.000000e+00,0.000000e+00,0.000000e+00,0.000000e+00,0.000000e+00,0.000000e+00,0.000000e+00,0.000000e+00,0.000000e+00,0.000000e+00,0.000000e+00,0.000000e+00,0.000000e+00,0.000000e+00,0.000000e+00,0.000000e+00,0.000000e+00,0.000000e+00,0.000000e+00,0.000000e+00,0.000000e+00,0.000000e+00,0.000000e+00,0.000000e+00,0.000000e+00,0.000000e+00,0.000000e+00,0.000000e+00,0.000000e+00,0.000000e+00,0.000000e+00,0.000000e+00,0.000000e+00,0.000000e+00,0.000000e+00,0.000000e+00,0.000000e+00,0.000000e+00,0.000000e+00,0.000000e+00,0.000000e+00,0.000000e+00,0.000000e+00,0.000000e+00,0.000000e+00,0.000000e+00,0.000000e+00,0.000000e+00,0.000000e+00,0.000000e+00,0.000000e+00,0.000000e+00,0.000000e+00,0.000000e+00,0.000000e+00,0.000000e+00,0.000000e+00,0.000000e+00,0.000000e+00,0.000000e+00,0.000000e+00,0.000000e+00,0.000000e+00,0.000000e+00,0.000000e+00,0.000000e+00,0.000000e+00,0.000000e+00,0.000000e+00,0.000000e+00,0.000000e+00,0.000000e+00,0.000000e+00,0.000000e+00,0.000000e+00,0.000000e+00,0.000000e+00,0.000000e+00,0.000000e+00,0.000000e+00,0.000000e+00,0.000000e+00,0.000000e+00,0.000000e+00,0.000000e+00,0.000000e+00,0.000000e+00,0.000000e+00,0.000000e+00,0.000000e+00,0.000000e+00,0.000000e+00,0.000000e+00,0.000000e+00,0.000000e+00,0.000000e+00,0.000000e+00,0.000000e+00,0.000000e+00,0.000000e+00,0.000000e+00,0.000000e+00,0.000000e+00,0.000000e+00,0.000000e+00,0.000000e+00,0.000000e+00,0.000000e+00,0.000000e+00,0.000000e+00,0.000000e+00,0.000000e+00,0.000000e+00,0.000000e+00,0.000000e+00,0.000000e+00,0.000000e+00,0.000000e+00,0.000000e+00,0.000000e+00,0.000000e+00,0.000000e+00,0.000000e+00,0.000000e+00,0.000000e+00,0.000000e+00,0.000000e+00,0.000000e+00,0.000000e+00,0.000000e+00,0.000000e+00,0.000000e+00,0.000000e+00,0.000000e+00,0.000000e+00,0.000000e+00,0.000000e+00,0.000000e+00,0.000000e+00,0.000000e+00,0.000000e+00,0.000000e+00,0.000000e+00,0.000000e+00,0.000000e+00,0.000000e+00,0.000000e+00,0.000000e+00,0.000000e+00,0.000000e+00,0.000000e+00,0.000000e+00,0.000000e+00,0.000000e+00,0.000000e+00,0.000000e+00,0.000000e+00,0.000000e+00,0.000000e+00,0.000000e+00,0.000000e+00,0.000000e+00,0.000000e+00,0.000000e+00,0.000000e+00,0.000000e+00,0.000000e+00,0.000000e+00,0.000000e+00,0.000000e+00,0.000000e+00,0.000000e+00,0.000000e+00,0.000000e+00,0.000000e+00,0.000000e+00,0.000000e+00,0.000000e+00,0.000000e+00,0.000000e+00,0.000000e+00,0.000000e+00,0.000000e+00,0.000000e+00,0.000000e+00,0.000000e+00,0.000000e+00,0.000000e+00,0.000000e+00,0.000000e+00,0.000000e+00,0.000000e+00,0.000000e+00,0.000000e+00,0.000000e+00,0.000000e+00,0.000000e+00,0.000000e+00,0.000000e+00,0.000000e+00,0.000000e+00,0.000000e+00,0.000000e+00,0.000000e+00,0.000000e+00,0.000000e+00,0.000000e+00,0.000000e+00,0.000000e+00,0.000000e+00,0.000000e+00,0.000000e+00,0.000000e+00,0.000000e+00,0.000000e+00,0.000000e+00,0.000000e+00,0.000000e+00,0.000000e+00,0.000000e+00,0.000000e+00,0.000000e+00,0.000000e+00,0.000000e+00,0.000000e+00,0.000000e+00,0.000000e+00,0.000000e+00,0.000000e+00,0.000000e+00,0.000000e+00,0.000000e+00,0.000000e+00,0.000000e+00,0.000000e+00,0.000000e+00,0.000000e+00,0.000000e+00,0.000000e+00,0.000000e+00,0.000000e+00,0.000000e+00,0.000000e+00,0.000000e+00,0.000000e+00,0.000000e+00,0.000000e+00,0.000000e+00,0.000000e+00,0.000000e+00,0.000000e+00,0.000000e+00,0.000000e+00,0.000000e+00,0.000000e+00,0.000000e+00,0.000000e+00,0.000000e+00,0.000000e+00,0.000000e+00,0.000000e+00,0.000000e+00,0.000000e+00,0.000000e+00,0.000000e+00,0.000000e+00,0.000000e+00,0.000000e+00,0.000000e+00,0.000000e+00,0.000000e+00,0.000000e+00,0.000000e+00,0.000000e+00,0.000000e+00,0.000000e+00,0.000000e+00,0.000000e+00,0.000000e+00,0.000000e+00,0.000000e+00,0.000000e+00,0.000000e+00,0.000000e+00,0.000000e+00,0.000000e+00,0.000000e+00,0.000000e+00,0.000000e+00,0.000000e+00,0.000000e+00,0.000000e+00,0.000000e+00,0.000000e+00,0.000000e+00,0.000000e+00,0.000000e+00,0.000000e+00,0.000000e+00,0.000000e+00,0.000000e+00,0.000000e+00,0.000000e+00,0.000000e+00,0.000000e+00,0.000000e+00,0.000000e+00,0.000000e+00,0.000000e+00,0.000000e+00,0.000000e+00,0.000000e+00,0.000000e+00,0.000000e+00,0.000000e+00,0.000000e+00,0.000000e+00,0.000000e+00,0.000000e+00,0.000000e+00,0.000000e+00,0.000000e+00,0.000000e+00,0.000000e+00,0.000000e+00,0.000000e+00,0.000000e+00,0.000000e+00,0.000000e+00,0.000000e+00,0.000000e+00,0.000000e+00,0.000000e+00,0.000000e+00,0.000000e+00,0.000000e+00,0.000000e+00,0.000000e+00,0.000000e+00,0.000000e+00,0.000000e+00,0.000000e+00,0.000000e+00,0.000000e+00,0.000000e+00,0.000000e+00,0.000000e+00,0.000000e+00,0.000000e+00,0.000000e+00,0.000000e+00,0.000000e+00,0.000000e+00,0.000000e+00,0.000000e+00,0.000000e+00,0.000000e+00,0.000000e+00,0.000000e+00,0.000000e+00,0.000000e+00,0.000000e+00,0.000000e+00,0.000000e+00,0.000000e+00,0.000000e+00,0.000000e+00,0.000000e+00,0.000000e+00,0.000000e+00,0.000000e+00,0.000000e+00,0.000000e+00,0.000000e+00,0.000000e+00,0.000000e+00,0.000000e+00,0.000000e+00,0.000000e+00,0.000000e+00,0.000000e+00,0.000000e+00,0.000000e+00,0.000000e+00,0.000000e+00,0.000000e+00,0.000000e+00,0.000000e+00,0.000000e+00,0.000000e+00,0.000000e+00,0.000000e+00,0.000000e+00,0.000000e+00,0.000000e+00,0.000000e+00,0.000000e+00,0.000000e+00,0.000000e+00,0.000000e+00,0.000000e+00,0.000000e+00,0.000000e+00,0.000000e+00,0.000000e+00,0.000000e+00,0.000000e+00,0.000000e+00,0.000000e+00,0.000000e+00,0.000000e+00,0.000000e+00,0.000000e+00,0.000000e+00,0.000000e+00,0.000000e+00,0.000000e+00,0.000000e+00,0.000000e+00,0.000000e+00,0.000000e+00,0.000000e+00,0.000000e+00,0.000000e+00,0.000000e+00,0.000000e+00,0.000000e+00,0.000000e+00,0.000000e+00,0.000000e+00,0.000000e+00,0.000000e+00,0.000000e+00,0.000000e+00,0.000000e+00,0.000000e+00,0.000000e+00,0.000000e+00,0.000000e+00,0.000000e+00,0.000000e+00,0.000000e+00,0.000000e+00,0.000000e+00,0.000000e+00,0.000000e+00,0.000000e+00,0.000000e+00,0.000000e+00,0.000000e+00,0.000000e+00,0.000000e+00,0.000000e+00,0.000000e+00,0.000000e+00,0.000000e+00,0.000000e+00,0.000000e+00,0.000000e+00,0.000000e+00,0.000000e+00,0.000000e+00,0.000000e+00,0.000000e+00,0.000000e+00,0.000000e+00,0.000000e+00,0.000000e+00,0.000000e+00,0.000000e+00,0.000000e+00,0.000000e+00,0.000000e+00,0.000000e+00,0.000000e+00,0.000000e+00,0.000000e+00,0.000000e+00,0.000000e+00,0.000000e+00,0.000000e+00,0.000000e+00,0.000000e+00,0.000000e+00,0.000000e+00,0.000000e+00,0.000000e+00,0.000000e+00,0.000000e+00,0.000000e+00,0.000000e+00,0.000000e+00,0.000000e+00,0.000000e+00,0.000000e+00,0.000000e+00,0.000000e+00,0.000000e+00,0.000000e+00,0.000000e+00,0.000000e+00,0.000000e+00,0.000000e+00,0.000000e+00,0.000000e+00,0.000000e+00,0.000000e+00,0.000000e+00,0.000000e+00,0.000000e+00,0.000000e+00,0.000000e+00,0.000000e+00,0.000000e+00,0.000000e+00,0.000000e+00,0.000000e+00,0.000000e+00,0.000000e+00,0.000000e+00,0.000000e+00,0.000000e+00,0.000000e+00,0.000000e+00,0.000000e+00,0.000000e+00,0.000000e+00,0.000000e+00,0.000000e+00,0.000000e+00,0.000000e+00,0.000000e+00,0.000000e+00,0.000000e+00,0.000000e+00,0.000000e+00,0.000000e+00,0.000000e+00,0.000000e+00,0.000000e+00,0.000000e+00,0.000000e+00,0.000000e+00,0.000000e+00,0.000000e+00,0.000000e+00,0.000000e+00,0.000000e+00,0.000000e+00,0.000000e+00,0.000000e+00,0.000000e+00,0.000000e+00,0.000000e+00,0.000000e+00,0.000000e+00,0.000000e+00,0.000000e+00,0.000000e+00,0.000000e+00,0.000000e+00,0.000000e+00,0.000000e+00,0.000000e+00,0.000000e+00,0.000000e+00,0.000000e+00,0.000000e+00,0.000000e+00,0.000000e+00,0.000000e+00,0.000000e+00,0.000000e+00,0.000000e+00,0.000000e+00,0.000000e+00,0.000000e+00,0.000000e+00,0.000000e+00,0.000000e+00,0.000000e+00,0.000000e+00,0.000000e+00,0.000000e+00,0.000000e+00,0.000000e+00,0.000000e+00,0.000000e+00,0.000000e+00,0.000000e+00,0.000000e+00,0.000000e+00,0.000000e+00,0.000000e+00,0.000000e+00,0.000000e+00,0.000000e+00,0.000000e+00,0.000000e+00,0.000000e+00,0.000000e+00,0.000000e+00,0.000000e+00,0.000000e+00,0.000000e+00,0.000000e+00,0.000000e+00,0.000000e+00,0.000000e+00,0.000000e+00,0.000000e+00,0.000000e+00,0.000000e+00,0.000000e+00,0.000000e+00,0.000000e+00,0.000000e+00,0.000000e+00,0.000000e+00,0.000000e+00,0.000000e+00,0.000000e+00,0.000000e+00,0.000000e+00,0.000000e+00,0.000000e+00,0.000000e+00,0.000000e+00,0.000000e+00,0.000000e+00,0.000000e+00,0.000000e+00,0.000000e+00,0.000000e+00,0.000000e+00,0.000000e+00,0.000000e+00,0.000000e+00,0.000000e+00,0.000000e+00,0.000000e+00,0.000000e+00,0.000000e+00,0.000000e+00,0.000000e+00,0.000000e+00,0.000000e+00,0.000000e+00,0.000000e+00,0.000000e+00,0.000000e+00,0.000000e+00,0.000000e+00,0.000000e+00,0.000000e+00,0.000000e+00,0.000000e+00,0.000000e+00,0.000000e+00,0.000000e+00,0.000000e+00,0.000000e+00,0.000000e+00,0.000000e+00,0.000000e+00,0.000000e+00,0.000000e+00,0.000000e+00,0.000000e+00,0.000000e+00,0.000000e+00,0.000000e+00,0.000000e+00,0.000000e+00,0.000000e+00,0.000000e+00,0.000000e+00,0.000000e+00,0.000000e+00,0.000000e+00,0.000000e+00,0.000000e+00,0.000000e+00,0.000000e+00,0.000000e+00,0.000000e+00,0.000000e+00,0.000000e+00,0.000000e+00,0.000000e+00,0.000000e+00,0.000000e+00,0.000000e+00,0.000000e+00,0.000000e+00,0.000000e+00,0.000000e+00,0.000000e+00,0.000000e+00,0.000000e+00,0.000000e+00,0.000000e+00,0.000000e+00,0.000000e+00,0.000000e+00,0.000000e+00,0.000000e+00,0.000000e+00,0.000000e+00,0.000000e+00,0.000000e+00,0.000000e+00,0.000000e+00,0.000000e+00,0.000000e+00,0.000000e+00,0.000000e+00,0.000000e+00,0.000000e+00,0.000000e+00,0.000000e+00,0.000000e+00,0.000000e+00,0.000000e+00,0.000000e+00,0.000000e+00,0.000000e+00,0.000000e+00,0.000000e+00,0.000000e+00,0.000000e+00,0.000000e+00,0.000000e+00,0.000000e+00,0.000000e+00,0.000000e+00,0.000000e+00,0.000000e+00,0.000000e+00,0.000000e+00,0.000000e+00,0.000000e+00,0.000000e+00,0.000000e+00,0.000000e+00,0.000000e+00,0.000000e+00,0.000000e+00,0.000000e+00,0.000000e+00,0.000000e+00,0.000000e+00,0.000000e+00,0.000000e+00,0.000000e+00,0.000000e+00,0.000000e+00,0.000000e+00,0.000000e+00,0.000000e+00,0.000000e+00,0.000000e+00,0.000000e+00,0.000000e+00,0.000000e+00,0.000000e+00,0.000000e+00,0.000000e+00,0.000000e+00,0.000000e+00,0.000000e+00,0.000000e+00,0.000000e+00,0.000000e+00,0.000000e+00,0.000000e+00,0.000000e+00,0.000000e+00,0.000000e+00,0.000000e+00,0.000000e+00,0.000000e+00,0.000000e+00,0.000000e+00,0.000000e+00,0.000000e+00,0.000000e+00,0.000000e+00,0.000000e+00,0.000000e+00,0.000000e+00,0.000000e+00,0.000000e+00,0.000000e+00,0.000000e+00,0.000000e+00,0.000000e+00,0.000000e+00,0.000000e+00,0.000000e+00,0.000000e+00,0.000000e+00,0.000000e+00,0.000000e+00,0.000000e+00,0.000000e+00,0.000000e+00,0.000000e+00,0.000000e+00,0.000000e+00,0.000000e+00,0.000000e+00,0.000000e+00,0.000000e+00,0.000000e+00,0.000000e+00,0.000000e+00,0.000000e+00,0.000000e+00,0.000000e+00,0.000000e+00,0.000000e+00,0.000000e+00,0.000000e+00,0.000000e+00,0.000000e+00,0.000000e+00,0.000000e+00,0.000000e+00,0.000000e+00,0.000000e+00,0.000000e+00,0.000000e+00,0.000000e+00,0.000000e+00,0.000000e+00,0.000000e+00,0.000000e+00,0.000000e+00,0.000000e+00,0.000000e+00,0.000000e+00,0.000000e+00,0.000000e+00,0.000000e+00,0.000000e+00,0.000000e+00,0.000000e+00,0.000000e+00,0.000000e+00,0.000000e+00,0.000000e+00,0.000000e+00,0.000000e+00,0.000000e+00,0.000000e+00,0.000000e+00,0.000000e+00,0.000000e+00,0.000000e+00,0.000000e+00,0.000000e+00,0.000000e+00,0.000000e+00,0.000000e+00,0.000000e+00,0.000000e+00,0.000000e+00,0.000000e+00,0.000000e+00,0.000000e+00,0.000000e+00,0.000000e+00,0.000000e+00,0.000000e+00,0.000000e+00,0.000000e+00,0.000000e+00,0.000000e+00,0.000000e+00,0.000000e+00,0.000000e+00,0.000000e+00,0.000000e+00,0.000000e+00,0.000000e+00,0.000000e+00,0.000000e+00,0.000000e+00,0.000000e+00,0.000000e+00,0.000000e+00,0.000000e+00,0.000000e+00,0.000000e+00,0.000000e+00,0.000000e+00,0.000000e+00,0.000000e+00,0.000000e+00,0.000000e+00,0.000000e+00,0.000000e+00,0.000000e+00,0.000000e+00,0.000000e+00,0.000000e+00,0.000000e+00,0.000000e+00,0.000000e+00,0.000000e+00,0.000000e+00,0.000000e+00,0.000000e+00,0.000000e+00,0.000000e+00,0.000000e+00,0.000000e+00,0.000000e+00,0.000000e+00,0.000000e+00,0.000000e+00,0.000000e+00,0.000000e+00,0.000000e+00,0.000000e+00,0.000000e+00,0.000000e+00,0.000000e+00,0.000000e+00,0.000000e+00,0.000000e+00,0.000000e+00,0.000000e+00,0.000000e+00,0.000000e+00,0.000000e+00,0.000000e+00,0.000000e+00,0.000000e+00,0.000000e+00,0.000000e+00,0.000000e+00,0.000000e+00,0.000000e+00,0.000000e+00,0.000000e+00,0.000000e+00,0.000000e+00,0.000000e+00,0.000000e+00,0.000000e+00,0.000000e+00,0.000000e+00,0.000000e+00,0.000000e+00,0.000000e+00,0.000000e+00,0.000000e+00,0.000000e+00,0.000000e+00,0.000000e+00,0.000000e+00,0.000000e+00,0.000000e+00,0.000000e+00,0.000000e+00,0.000000e+00,0.000000e+00,0.000000e+00,0.000000e+00,0.000000e+00,0.000000e+00,0.000000e+00,0.000000e+00,0.000000e+00,0.000000e+00,0.000000e+00,0.000000e+00,0.000000e+00,0.000000e+00,0.000000e+00,0.000000e+00,0.000000e+00,0.000000e+00,0.000000e+00,0.000000e+00,0.000000e+00,0.000000e+00,0.000000e+00,0.000000e+00,0.000000e+00,0.000000e+00,0.000000e+00,0.000000e+00,0.000000e+00,0.000000e+00,0.000000e+00,0.000000e+00,0.000000e+00,0.000000e+00,0.000000e+00,0.000000e+00,0.000000e+00,0.000000e+00,0.000000e+00,0.000000e+00,0.000000e+00,0.000000e+00,0.000000e+00,0.000000e+00,0.000000e+00,0.000000e+00,0.000000e+00,0.000000e+00,0.000000e+00,0.000000e+00,0.000000e+00,0.000000e+00,0.000000e+00,0.000000e+00,0.000000e+00,0.000000e+00,0.000000e+00,0.000000e+00,0.000000e+00,0.000000e+00,0.000000e+00,0.000000e+00,0.000000e+00,0.000000e+00,0.000000e+00,0.000000e+00,0.000000e+00,0.000000e+00,0.000000e+00,0.000000e+00,0.000000e+00,0.000000e+00,0.000000e+00,0.000000e+00,0.000000e+00,0.000000e+00,0.000000e+00,0.000000e+00,0.000000e+00,0.000000e+00,0.000000e+00,0.000000e+00,0.000000e+00,0.000000e+00,0.000000e+00,0.000000e+00,0.000000e+00,0.000000e+00,0.000000e+00,0.000000e+00,0.000000e+00,0.000000e+00,0.000000e+00,0.000000e+00,0.000000e+00,0.000000e+00,0.000000e+00,0.000000e+00,0.000000e+00,0.000000e+00,0.000000e+00,0.000000e+00,0.000000e+00,0.000000e+00,0.000000e+00,0.000000e+00,0.000000e+00,0.000000e+00,0.000000e+00,0.000000e+00,0.000000e+00,0.000000e+00,0.000000e+00,0.000000e+00,0.000000e+00,0.000000e+00,0.000000e+00,0.000000e+00,0.000000e+00,0.000000e+00,0.000000e+00,0.000000e+00,0.000000e+00,0.000000e+00,0.000000e+00,0.000000e+00,0.000000e+00,0.000000e+00,0.000000e+00,0.000000e+00,0.000000e+00,0.000000e+00,0.000000e+00,0.000000e+00,0.000000e+00,0.000000e+00,0.000000e+00,0.000000e+00,0.000000e+00,0.000000e+00,0.000000e+00,0.000000e+00,0.000000e+00,0.000000e+00,0.000000e+00,0.000000e+00,0.000000e+00,0.000000e+00,0.000000e+00,0.000000e+00,0.000000e+00,0.000000e+00,0.000000e+00,0.000000e+00,0.000000e+00,0.000000e+00,0.000000e+00,0.000000e+00,0.000000e+00,0.000000e+00,0.000000e+00,0.000000e+00,0.000000e+00,0.000000e+00,0.000000e+00,0.000000e+00,0.000000e+00,0.000000e+00,0.000000e+00,0.000000e+00,0.000000e+00,0.000000e+00,0.000000e+00,0.000000e+00,0.000000e+00,0.000000e+00,0.000000e+00,0.000000e+00,0.000000e+00,0.000000e+00,0.000000e+00,0.000000e+00,0.000000e+00,0.000000e+00,0.000000e+00,0.000000e+00,0.000000e+00,0.000000e+00,0.000000e+00,0.000000e+00,0.000000e+00,0.000000e+00,0.000000e+00,0.000000e+00,0.000000e+00,0.000000e+00,0.000000e+00,0.000000e+00,0.000000e+00,0.000000e+00,0.000000e+00,0.000000e+00,0.000000e+00,0.000000e+00,0.000000e+00,0.000000e+00,0.000000e+00,0.000000e+00,0.000000e+00,0.000000e+00,0.000000e+00,0.000000e+00,0.000000e+00,0.000000e+00,0.000000e+00,0.000000e+00,0.000000e+00,0.000000e+00,0.000000e+00,0.000000e+00,0.000000e+00,0.000000e+00,0.000000e+00,0.000000e+00,0.000000e+00,0.000000e+00,0.000000e+00,0.000000e+00,0.000000e+00,0.000000e+00,0.000000e+00,0.000000e+00,0.000000e+00,0.000000e+00,0.000000e+00,0.000000e+00,0.000000e+00,0.000000e+00,0.000000e+00,0.000000e+00,0.000000e+00,0.000000e+00,0.000000e+00,0.000000e+00,0.000000e+00,0.000000e+00,0.000000e+00,0.000000e+00,0.000000e+00,0.000000e+00,0.000000e+00,0.000000e+00,0.000000e+00,0.000000e+00,0.000000e+00,0.000000e+00,0.000000e+00,0.000000e+00,0.000000e+00,0.000000e+00,0.000000e+00,0.000000e+00,0.000000e+00,0.000000e+00,0.000000e+00,0.000000e+00,0.000000e+00,0.000000e+00,0.000000e+00,0.000000e+00,0.000000e+00,0.000000e+00,0.000000e+00,0.000000e+00,0.000000e+00,0.000000e+00,0.000000e+00,0.000000e+00,0.000000e+00,0.000000e+00,0.000000e+00,0.000000e+00,0.000000e+00,0.000000e+00,0.000000e+00,0.000000e+00,0.000000e+00,0.000000e+00,0.000000e+00,0.000000e+00,0.000000e+00,0.000000e+00,0.000000e+00,0.000000e+00,0.000000e+00,0.000000e+00,0.000000e+00,0.000000e+00,0.000000e+00,0.000000e+00,0.000000e+00,0.000000e+00,0.000000e+00,0.000000e+00,0.000000e+00,0.000000e+00,0.000000e+00,0.000000e+00,0.000000e+00,0.000000e+00,0.000000e+00,0.000000e+00,0.000000e+00,0.000000e+00,0.000000e+00,0.000000e+00,0.000000e+00,0.000000e+00,0.000000e+00,0.000000e+00,0.000000e+00,0.000000e+00,0.000000e+00,0.000000e+00,0.000000e+00,0.000000e+00,0.000000e+00,0.000000e+00,0.000000e+00,0.000000e+00,0.000000e+00,0.000000e+00,0.000000e+00,0.000000e+00,0.000000e+00,0.000000e+00,0.000000e+00,0.000000e+00,0.000000e+00,0.000000e+00,0.000000e+00,0.000000e+00,0.000000e+00,0.000000e+00,0.000000e+00,0.000000e+00,0.000000e+00,0.000000e+00,0.000000e+00,0.000000e+00,0.000000e+00,0.000000e+00,0.000000e+00,0.000000e+00,0.000000e+00,0.000000e+00,0.000000e+00,0.000000e+00,0.000000e+00,0.000000e+00,0.000000e+00,0.000000e+00,0.000000e+00,0.000000e+00,0.000000e+00,0.000000e+00,0.000000e+00,0.000000e+00,0.000000e+00,0.000000e+00,0.000000e+00,0.000000e+00,0.000000e+00,0.000000e+00,0.000000e+00,0.000000e+00,0.000000e+00,0.000000e+00,0.000000e+00,0.000000e+00,0.000000e+00,0.000000e+00,0.000000e+00,0.000000e+00,0.000000e+00,0.000000e+00,0.000000e+00,0.000000e+00,0.000000e+00,0.000000e+00,0.000000e+00,0.000000e+00,0.000000e+00,0.000000e+00,0.000000e+00,0.000000e+00,0.000000e+00,0.000000e+00,0.000000e+00,0.000000e+00,0.000000e+00,0.000000e+00,0.000000e+00,0.000000e+00,0.000000e+00,0.000000e+00,0.000000e+00,0.000000e+00,0.000000e+00,0.000000e+00,0.000000e+00,0.000000e+00,0.000000e+00,0.000000e+00,0.000000e+00,0.000000e+00,0.000000e+00,0.000000e+00,0.000000e+00,0.000000e+00,0.000000e+00,0.000000e+00,0.000000e+00,0.000000e+00,0.000000e+00,0.000000e+00,0.000000e+00,0.000000e+00,0.000000e+00,0.000000e+00,0.000000e+00,0.000000e+00,0.000000e+00,0.000000e+00,0.000000e+00,0.000000e+00,0.000000e+00,0.000000e+00,0.000000e+00,0.000000e+00,0.000000e+00,0.000000e+00,0.000000e+00,0.000000e+00,0.000000e+00,0.000000e+00,0.000000e+00,0.000000e+00,0.000000e+00,0.000000e+00,0.000000e+00,0.000000e+00,0.000000e+00,0.000000e+00,0.000000e+00,0.000000e+00,0.000000e+00,0.000000e+00,0.000000e+00,0.000000e+00,0.000000e+00,0.000000e+00,0.000000e+00,0.000000e+00,0.000000e+00,0.000000e+00,0.000000e+00,0.000000e+00,0.000000e+00,0.000000e+00,0.000000e+00,0.000000e+00,0.000000e+00,0.000000e+00,0.000000e+00,0.000000e+00,0.000000e+00,0.000000e+00,0.000000e+00,0.000000e+00,0.000000e+00,0.000000e+00,0.000000e+00,0.000000e+00,0.000000e+00,0.000000e+00,0.000000e+00,0.000000e+00,0.000000e+00,0.000000e+00,0.000000e+00,0.000000e+00,0.000000e+00,0.000000e+00,0.000000e+00,0.000000e+00,0.000000e+00,0.000000e+00,0.000000e+00,0.000000e+00,0.000000e+00,0.000000e+00,0.000000e+00,0.000000e+00,0.000000e+00,0.000000e+00,0.000000e+00,0.000000e+00,0.000000e+00,0.000000e+00,0.000000e+00,0.000000e+00,0.000000e+00,0.000000e+00,0.000000e+00,0.000000e+00,0.000000e+00,0.000000e+00,0.000000e+00,0.000000e+00,0.000000e+00,0.000000e+00,0.000000e+00,0.000000e+00,0.000000e+00,0.000000e+00,0.000000e+00,0.000000e+00,0.000000e+00,0.000000e+00,0.000000e+00,0.000000e+00,0.000000e+00,0.000000e+00,0.000000e+00,0.000000e+00,0.000000e+00,0.000000e+00,0.000000e+00,0.000000e+00,0.000000e+00,0.000000e+00,0.000000e+00,0.000000e+00,0.000000e+00,0.000000e+00,0.000000e+00,0.000000e+00,0.000000e+00,0.000000e+00,0.000000e+00,0.000000e+00,0.000000e+00,0.000000e+00,0.000000e+00,0.000000e+00,0.000000e+00,0.000000e+00,0.000000e+00,0.000000e+00,0.000000e+00,0.000000e+00,0.000000e+00,0.000000e+00,0.000000e+00,0.000000e+00,0.000000e+00,0.000000e+00,0.000000e+00,0.000000e+00,0.000000e+00,0.000000e+00,0.000000e+00,0.000000e+00,0.000000e+00,0.000000e+00,0.000000e+00,0.000000e+00,0.000000e+00,0.000000e+00,0.000000e+00,0.000000e+00,0.000000e+00,0.000000e+00,0.000000e+00,0.000000e+00,0.000000e+00,0.000000e+00,0.000000e+00,0.000000e+00,0.000000e+00,0.000000e+00,0.000000e+00,0.000000e+00,0.000000e+00,0.000000e+00,0.000000e+00,0.000000e+00,0.000000e+00,0.000000e+00,0.000000e+00,0.000000e+00,0.000000e+00,0.000000e+00,0.000000e+00,0.000000e+00,0.000000e+00,0.000000e+00,0.000000e+00,0.000000e+00,0.000000e+00,0.000000e+00,0.000000e+00,0.000000e+00,0.000000e+00,0.000000e+00,0.000000e+00,0.000000e+00,0.000000e+00,0.000000e+00,0.000000e+00,0.000000e+00,0.000000e+00,0.000000e+00,0.000000e+00,0.000000e+00,0.000000e+00,0.000000e+00,0.000000e+00,0.000000e+00,0.000000e+00,0.000000e+00,0.000000e+00,0.000000e+00,0.000000e+00,0.000000e+00,0.000000e+00,0.000000e+00,0.000000e+00,0.000000e+00,0.000000e+00,0.000000e+00,0.000000e+00,0.000000e+00,0.000000e+00,0.000000e+00,0.000000e+00,0.000000e+00,0.000000e+00,0.000000e+00,0.000000e+00,0.000000e+00,0.000000e+00,0.000000e+00,0.000000e+00,0.000000e+00,0.000000e+00,0.000000e+00,0.000000e+00,0.000000e+00,0.000000e+00,0.000000e+00,0.000000e+00,0.000000e+00,0.000000e+00,0.000000e+00,0.000000e+00,0.000000e+00,0.000000e+00,0.000000e+00,0.000000e+00,0.000000e+00,0.000000e+00,0.000000e+00,0.000000e+00,0.000000e+00,0.000000e+00,0.000000e+00,0.000000e+00,0.000000e+00,0.000000e+00,0.000000e+00,0.000000e+00,0.000000e+00,0.000000e+00,0.000000e+00,0.000000e+00,0.000000e+00,0.000000e+00,0.000000e+00,0.000000e+00,0.000000e+00,0.000000e+00,0.000000e+00,0.000000e+00,0.000000e+00,0.000000e+00,0.000000e+00,0.000000e+00,0.000000e+00,0.000000e+00,0.000000e+00,0.000000e+00,0.000000e+00,0.000000e+00,0.000000e+00,0.000000e+00,0.000000e+00,0.000000e+00,0.000000e+00,0.000000e+00,0.000000e+00,0.000000e+00,0.000000e+00,0.000000e+00,0.000000e+00,0.000000e+00,0.000000e+00,0.000000e+00,0.000000e+00,0.000000e+00,0.000000e+00,0.000000e+00,0.000000e+00,0.000000e+00,0.000000e+00,0.000000e+00,0.000000e+00,0.000000e+00,0.000000e+00,0.000000e+00,0.000000e+00,0.000000e+00,0.000000e+00,0.000000e+00,0.000000e+00,0.000000e+00,0.000000e+00,0.000000e+00,0.000000e+00,0.000000e+00,0.000000e+00,0.000000e+00,0.000000e+00,0.000000e+00,0.000000e+00,0.000000e+00,0.000000e+00,0.000000e+00,0.000000e+00,0.000000e+00,0.000000e+00,0.000000e+00,0.000000e+00,0.000000e+00,0.000000e+00,0.000000e+00,0.000000e+00,0.000000e+00,0.000000e+00,0.000000e+00,0.000000e+00,0.000000e+00,0.000000e+00,0.000000e+00,0.000000e+00,0.000000e+00,0.000000e+00,0.000000e+00,0.000000e+00,0.000000e+00,0.000000e+00,0.000000e+00,0.000000e+00,0.000000e+00,0.000000e+00,0.000000e+00,0.000000e+00,0.000000e+00,0.000000e+00,0.000000e+00,0.000000e+00,0.000000e+00,0.000000e+00,0.000000e+00,0.000000e+00,0.000000e+00,0.000000e+00,0.000000e+00,0.000000e+00,0.000000e+00,0.000000e+00,0.000000e+00,0.000000e+00,0.000000e+00,0.000000e+00,0.000000e+00,0.000000e+00,0.000000e+00,0.000000e+00,0.000000e+00,0.000000e+00,0.000000e+00,0.000000e+00,0.000000e+00,0.000000e+00,0.000000e+00,0.000000e+00,0.000000e+00,0.000000e+00,0.000000e+00,0.000000e+00,0.000000e+00,0.000000e+00,0.000000e+00,0.000000e+00,0.000000e+00,0.000000e+00,0.000000e+00,0.000000e+00,0.000000e+00,0.000000e+00,0.000000e+00,0.000000e+00,0.000000e+00,0.000000e+00,0.000000e+00,0.000000e+00,0.000000e+00,0.000000e+00,0.000000e+00,0.000000e+00,0.000000e+00,0.000000e+00,0.000000e+00,0.000000e+00,0.000000e+00,0.000000e+00,0.000000e+00,0.000000e+00,0.000000e+00,0.000000e+00,0.000000e+00,0.000000e+00,0.000000e+00,0.000000e+00,0.000000e+00,0.000000e+00,0.000000e+00,0.000000e+00,0.000000e+00,0.000000e+00,0.000000e+00,0.000000e+00,0.000000e+00,0.000000e+00,0.000000e+00,0.000000e+00,0.000000e+00,0.000000e+00,0.000000e+00,0.000000e+00,0.000000e+00,0.000000e+00,0.000000e+00,0.000000e+00,0.000000e+00,0.000000e+00,0.000000e+00,0.000000e+00,0.000000e+00,0.000000e+00,0.000000e+00,0.000000e+00,0.000000e+00,0.000000e+00,0.000000e+00,0.000000e+00,0.000000e+00,0.000000e+00,0.000000e+00,0.000000e+00,0.000000e+00,0.000000e+00,0.000000e+00,0.000000e+00,0.000000e+00,0.000000e+00,0.000000e+00,0.000000e+00,0.000000e+00,0.000000e+00,0.000000e+00,0.000000e+00,0.000000e+00,0.000000e+00,0.000000e+00,0.000000e+00,0.000000e+00,0.000000e+00,0.000000e+00,0.000000e+00,0.000000e+00,0.000000e+00,0.000000e+00,0.000000e+00,0.000000e+00,0.000000e+00,0.000000e+00,0.000000e+00,0.000000e+00,0.000000e+00,0.000000e+00,0.000000e+00,0.000000e+00,0.000000e+00,0.000000e+00,0.000000e+00,0.000000e+00,0.000000e+00,0.000000e+00,0.000000e+00,0.000000e+00,0.000000e+00,0.000000e+00,0.000000e+00,0.000000e+00,0.000000e+00,0.000000e+00,0.000000e+00,0.000000e+00,0.000000e+00,0.000000e+00,0.000000e+00,0.000000e+00,0.000000e+00,0.000000e+00,0.000000e+00,0.000000e+00,0.000000e+00,0.000000e+00,0.000000e+00,0.000000e+00,0.000000e+00,0.000000e+00,0.000000e+00,0.000000e+00,0.000000e+00,0.000000e+00,0.000000e+00,0.000000e+00,0.000000e+00,0.000000e+00,0.000000e+00,0.000000e+00,0.000000e+00,0.000000e+00,0.000000e+00,0.000000e+00,0.000000e+00,0.000000e+00,0.000000e+00,0.000000e+00,0.000000e+00,0.000000e+00,0.000000e+00,0.000000e+00,0.000000e+00,0.000000e+00,0.000000e+00,0.000000e+00,0.000000e+00,0.000000e+00,0.000000e+00,0.000000e+00,0.000000e+00,0.000000e+00,0.000000e+00,0.000000e+00,0.000000e+00,0.000000e+00,0.000000e+00,0.000000e+00,0.000000e+00,0.000000e+00,0.000000e+00,0.000000e+00,0.000000e+00,0.000000e+00,0.000000e+00,0.000000e+00,0.000000e+00,0.000000e+00,0.000000e+00,0.000000e+00,0.000000e+00,0.000000e+00,0.000000e+00,0.000000e+00,0.000000e+00,0.000000e+00,0.000000e+00,0.000000e+00,0.000000e+00,0.000000e+00,0.000000e+00,0.000000e+00,0.000000e+00,0.000000e+00,0.000000e+00,0.000000e+00,0.000000e+00,0.000000e+00,0.000000e+00,0.000000e+00,0.000000e+00,0.000000e+00,0.000000e+00,0.000000e+00,0.000000e+00,0.000000e+00,0.000000e+00,0.000000e+00,0.000000e+00,0.000000e+00,0.000000e+00,0.000000e+00,0.000000e+00,0.000000e+00,0.000000e+00,0.000000e+00,0.000000e+00,0.000000e+00,0.000000e+00,0.000000e+00,0.000000e+00,0.000000e+00,0.000000e+00,0.000000e+00,0.000000e+00,0.000000e+00,0.000000e+00,0.000000e+00,0.000000e+00,0.000000e+00,0.000000e+00,0.000000e+00,0.000000e+00,0.000000e+00,0.000000e+00,0.000000e+00,0.000000e+00,0.000000e+00,0.000000e+00,0.000000e+00,0.000000e+00,0.000000e+00,0.000000e+00,0.000000e+00,0.000000e+00,0.000000e+00,0.000000e+00,0.000000e+00,0.000000e+00,0.000000e+00,0.000000e+00,0.000000e+00,0.000000e+00,0.000000e+00,0.000000e+00,0.000000e+00,0.000000e+00,0.000000e+00,0.000000e+00,0.000000e+00,0.000000e+00,0.000000e+00,0.000000e+00,0.000000e+00,0.000000e+00,0.000000e+00,0.000000e+00,0.000000e+00,0.000000e+00,0.000000e+00,0.000000e+00,0.000000e+00,0.000000e+00,0.000000e+00,0.000000e+00,0.000000e+00,0.000000e+00,0.000000e+00,0.000000e+00,0.000000e+00,0.000000e+00,0.000000e+00,0.000000e+00,0.000000e+00,0.000000e+00,0.000000e+00,0.000000e+00,0.000000e+00,0.000000e+00,0.000000e+00,0.000000e+00,0.000000e+00,0.000000e+00,0.000000e+00,0.000000e+00,0.000000e+00,0.000000e+00,0.000000e+00,0.000000e+00,0.000000e+00,0.000000e+00,0.000000e+00,0.000000e+00,0.000000e+00,0.000000e+00,0.000000e+00,0.000000e+00,0.000000e+00,0.000000e+00,0.000000e+00,0.000000e+00,0.000000e+00,0.000000e+00,0.000000e+00,0.000000e+00,0.000000e+00,0.000000e+00,0.000000e+00,0.000000e+00,0.000000e+00,0.000000e+00,0.000000e+00,0.000000e+00,0.000000e+00,0.000000e+00,0.000000e+00,0.000000e+00,0.000000e+00,0.000000e+00,0.000000e+00,0.000000e+00,0.000000e+00,0.000000e+00,0.000000e+00,0.000000e+00,0.000000e+00,0.000000e+00,0.000000e+00,0.000000e+00,0.000000e+00,0.000000e+00,0.000000e+00,0.000000e+00,0.000000e+00,0.000000e+00,0.000000e+00,0.000000e+00,0.000000e+00,0.000000e+00,0.000000e+00,0.000000e+00,0.000000e+00,0.000000e+00,0.000000e+00,0.000000e+00,0.000000e+00,0.000000e+00,0.000000e+00,0.000000e+00,0.000000e+00,0.000000e+00,0.000000e+00,0.000000e+00,0.000000e+00,0.000000e+00,0.000000e+00,0.000000e+00,0.000000e+00,0.000000e+00,0.000000e+00,0.000000e+00,0.000000e+00,0.000000e+00,0.000000e+00,0.000000e+00,0.000000e+00,0.000000e+00,0.000000e+00,0.000000e+00,0.000000e+00,0.000000e+00,0.000000e+00,0.000000e+00,0.000000e+00,0.000000e+00,0.000000e+00,0.000000e+00,0.000000e+00,0.000000e+00,0.000000e+00,0.000000e+00,0.000000e+00,0.000000e+00,0.000000e+00,0.000000e+00,0.000000e+00,0.000000e+00,0.000000e+00,0.000000e+00,0.000000e+00,0.000000e+00,0.000000e+00,0.000000e+00,0.000000e+00,0.000000e+00,0.000000e+00,0.000000e+00,0.000000e+00,0.000000e+00,0.000000e+00,0.000000e+00,0.000000e+00,0.000000e+00,0.000000e+00,0.000000e+00,0.000000e+00,0.000000e+00,0.000000e+00,0.000000e+00,0.000000e+00,0.000000e+00,0.000000e+00,0.000000e+00,0.000000e+00,0.000000e+00,0.000000e+00,0.000000e+00,0.000000e+00,0.000000e+00,0.000000e+00,0.000000e+00,0.000000e+00,0.000000e+00,0.000000e+00,0.000000e+00,0.000000e+00,0.000000e+00,0.000000e+00,0.000000e+00,0.000000e+00,0.000000e+00,0.000000e+00,0.000000e+00,0.000000e+00,0.000000e+00,0.000000e+00,0.000000e+00,0.000000e+00,0.000000e+00,0.000000e+00,0.000000e+00,0.000000e+00,0.000000e+00,0.000000e+00,0.000000e+00,0.000000e+00,0.000000e+00,0.000000e+00,0.000000e+00,0.000000e+00,0.000000e+00,0.000000e+00,0.000000e+00,0.000000e+00,0.000000e+00,0.000000e+00,0.000000e+00,0.000000e+00,0.000000e+00,0.000000e+00,0.000000e+00,0.000000e+00,0.000000e+00,0.000000e+00,0.000000e+00,0.000000e+00,0.000000e+00,0.000000e+00,0.000000e+00,0.000000e+00,0.000000e+00,0.000000e+00,0.000000e+00,0.000000e+00,0.000000e+00,0.000000e+00,0.000000e+00,0.000000e+00,0.000000e+00,0.000000e+00,0.000000e+00,0.000000e+00,0.000000e+00,0.000000e+00,0.000000e+00,0.000000e+00,0.000000e+00,0.000000e+00,0.000000e+00,0.000000e+00,0.000000e+00,0.000000e+00,0.000000e+00,0.000000e+00,0.000000e+00,0.000000e+00,0.000000e+00,0.000000e+00,0.000000e+00,0.000000e+00,0.000000e+00,0.000000e+00,0.000000e+00,0.000000e+00,0.000000e+00,0.000000e+00,0.000000e+00,0.000000e+00,0.000000e+00,0.000000e+00,0.000000e+00,0.000000e+00,0.000000e+00,0.000000e+00,0.000000e+00,0.000000e+00,0.000000e+00,0.000000e+00,0.000000e+00,0.000000e+00,0.000000e+00,0.000000e+00,0.000000e+00,0.000000e+00,0.000000e+00,0.000000e+00,0.000000e+00,0.000000e+00,0.000000e+00,0.000000e+00,0.000000e+00,0.000000e+00,0.000000e+00,0.000000e+00,0.000000e+00,0.000000e+00,0.000000e+00,0.000000e+00,0.000000e+00,0.000000e+00,0.000000e+00,0.000000e+00,0.000000e+00,0.000000e+00,0.000000e+00,0.000000e+00,0.000000e+00,0.000000e+00,0.000000e+00,0.000000e+00,0.000000e+00,0.000000e+00,0.000000e+00,0.000000e+00,0.000000e+00,0.000000e+00,0.000000e+00,0.000000e+00,0.000000e+00,0.000000e+00,0.000000e+00,0.000000e+00,0.000000e+00,0.000000e+00,0.000000e+00,0.000000e+00,0.000000e+00,0.000000e+00,0.000000e+00,0.000000e+00,0.000000e+00,0.000000e+00,0.000000e+00,0.000000e+00,0.000000e+00,0.000000e+00,0.000000e+00,0.000000e+00,0.000000e+00,0.000000e+00,0.000000e+00,0.000000e+00,0.000000e+00,0.000000e+00,0.000000e+00,0.000000e+00,0.000000e+00,0.000000e+00,0.000000e+00,0.000000e+00,0.000000e+00,0.000000e+00,0.000000e+00,0.000000e+00,0.000000e+00,0.000000e+00,0.000000e+00,0.000000e+00,0.000000e+00,0.000000e+00,0.000000e+00,0.000000e+00,0.000000e+00,0.000000e+00,0.000000e+00,0.000000e+00,0.000000e+00,0.000000e+00,0.000000e+00,0.000000e+00,0.000000e+00,0.000000e+00,0.000000e+00,0.000000e+00,0.000000e+00,0.000000e+00,0.000000e+00,0.000000e+00,0.000000e+00,0.000000e+00,0.000000e+00,0.000000e+00,0.000000e+00,0.000000e+00,0.000000e+00,0.000000e+00,0.000000e+00,0.000000e+00,0.000000e+00,0.000000e+00,0.000000e+00,0.000000e+00,0.000000e+00,0.000000e+00,0.000000e+00,0.000000e+00,0.000000e+00,0.000000e+00,0.000000e+00,0.000000e+00,0.000000e+00,0.000000e+00,0.000000e+00,0.000000e+00,0.000000e+00,0.000000e+00,0.000000e+00,0.000000e+00,0.000000e+00,0.000000e+00,0.000000e+00,0.000000e+00,0.000000e+00,0.000000e+00,0.000000e+00,0.000000e+00,0.000000e+00,0.000000e+00,0.000000e+00,0.000000e+00,0.000000e+00,0.000000e+00,0.000000e+00,0.000000e+00,0.000000e+00,0.000000e+00,0.000000e+00,0.000000e+00,0.000000e+00,0.000000e+00,0.000000e+00,0.000000e+00,0.000000e+00,0.000000e+00,0.000000e+00,0.000000e+00,0.000000e+00,0.000000e+00,0.000000e+00,0.000000e+00,0.000000e+00,0.000000e+00,0.000000e+00,0.000000e+00,0.000000e+00,0.000000e+00,0.000000e+00,0.000000e+00,0.000000e+00,0.000000e+00,0.000000e+00,0.000000e+00,0.000000e+00,0.000000e+00,0.000000e+00,0.000000e+00,0.000000e+00,0.000000e+00,0.000000e+00,0.000000e+00,0.000000e+00,0.000000e+00,0.000000e+00,0.000000e+00,0.000000e+00,0.000000e+00,0.000000e+00,0.000000e+00,0.000000e+00,0.000000e+00,0.000000e+00,0.000000e+00,0.000000e+00,0.000000e+00,0.000000e+00,0.000000e+00,0.000000e+00,0.000000e+00,0.000000e+00,0.000000e+00,0.000000e+00,0.000000e+00,0.000000e+00,0.000000e+00,0.000000e+00,0.000000e+00,0.000000e+00,0.000000e+00,0.000000e+00,0.000000e+00,0.000000e+00,0.000000e+00,0.000000e+00,0.000000e+00,0.000000e+00,0.000000e+00,0.000000e+00,0.000000e+00,0.000000e+00,0.000000e+00,0.000000e+00,0.000000e+00,0.000000e+00,0.000000e+00,0.000000e+00,0.000000e+00,0.000000e+00,0.000000e+00,0.000000e+00,0.000000e+00,0.000000e+00,0.000000e+00,0.000000e+00,0.000000e+00,0.000000e+00,0.000000e+00,0.000000e+00,0.000000e+00,0.000000e+00,0.000000e+00,0.000000e+00,0.000000e+00,0.000000e+00,0.000000e+00,0.000000e+00,0.000000e+00,0.000000e+00,0.000000e+00,0.000000e+00,0.000000e+00,0.000000e+00,0.000000e+00,0.000000e+00,0.000000e+00,0.000000e+00,0.000000e+00,0.000000e+00,0.000000e+00,0.000000e+00,0.000000e+00,0.000000e+00,0.000000e+00,0.000000e+00,0.000000e+00,0.000000e+00,0.000000e+00,0.000000e+00,0.000000e+00,0.000000e+00,0.000000e+00,0.000000e+00,0.000000e+00,0.000000e+00,0.000000e+00,0.000000e+00,0.000000e+00,0.000000e+00,0.000000e+00,0.000000e+00,0.000000e+00,0.000000e+00,0.000000e+00,0.000000e+00,0.000000e+00,0.000000e+00,0.000000e+00,0.000000e+00,0.000000e+00,0.000000e+00,0.000000e+00,0.000000e+00,0.000000e+00,0.000000e+00,0.000000e+00,0.000000e+00,0.000000e+00,0.000000e+00,0.000000e+00,0.000000e+00,0.000000e+00,0.000000e+00,0.000000e+00,0.000000e+00,0.000000e+00,0.000000e+00,0.000000e+00,0.000000e+00,0.000000e+00,0.000000e+00,0.000000e+00,0.000000e+00,0.000000e+00,0.000000e+00,0.000000e+00,0.000000e+00,0.000000e+00,0.000000e+00,0.000000e+00,0.000000e+00,0.000000e+00,0.000000e+00,0.000000e+00,0.000000e+00,0.000000e+00,0.000000e+00,0.000000e+00,0.000000e+00,0.000000e+00,0.000000e+00,0.000000e+00,0.000000e+00,0.000000e+00,0.000000e+00,0.000000e+00,0.000000e+00,0.000000e+00,0.000000e+00,0.000000e+00,0.000000e+00,0.000000e+00,0.000000e+00,0.000000e+00,0.000000e+00,0.000000e+00,0.000000e+00,0.000000e+00,0.000000e+00,0.000000e+00,0.000000e+00,0.000000e+00,0.000000e+00,0.000000e+00,0.000000e+00,0.000000e+00,0.000000e+00,0.000000e+00,0.000000e+00,0.000000e+00,0.000000e+00,0.000000e+00,0.000000e+00,0.000000e+00,0.000000e+00,0.000000e+00,0.000000e+00,0.000000e+00,0.000000e+00,0.000000e+00,0.000000e+00,0.000000e+00,0.000000e+00,0.000000e+00,0.000000e+00,0.000000e+00,0.000000e+00,0.000000e+00,0.000000e+00,0.000000e+00,0.000000e+00,0.000000e+00,0.000000e+00,0.000000e+00,0.000000e+00,0.000000e+00,0.000000e+00,0.000000e+00,0.000000e+00,0.000000e+00,0.000000e+00,0.000000e+00,0.000000e+00,0.000000e+00,0.000000e+00,0.000000e+00,0.000000e+00,0.000000e+00,0.000000e+00,0.000000e+00,0.000000e+00,0.000000e+00,0.000000e+00,0.000000e+00,0.000000e+00,0.000000e+00,0.000000e+00,0.000000e+00,0.000000e+00,0.000000e+00,0.000000e+00,0.000000e+00,0.000000e+00,0.000000e+00,0.000000e+00,0.000000e+00,0.000000e+00,0.000000e+00,0.000000e+00,0.000000e+00,0.000000e+00,0.000000e+00,0.000000e+00,0.000000e+00,0.000000e+00,0.000000e+00,0.000000e+00,0.000000e+00,0.000000e+00,0.000000e+00,0.000000e+00,0.000000e+00,0.000000e+00,0.000000e+00,0.000000e+00,0.000000e+00,0.000000e+00,0.000000e+00,0.000000e+00,0.000000e+00,0.000000e+00,0.000000e+00,0.000000e+00,0.000000e+00,0.000000e+00,0.000000e+00,0.000000e+00,0.000000e+00,0.000000e+00,0.000000e+00,0.000000e+00,0.000000e+00,0.000000e+00,0.000000e+00,0.000000e+00,0.000000e+00,0.000000e+00,0.000000e+00,0.000000e+00,0.000000e+00,0.000000e+00,0.000000e+00,0.000000e+00,0.000000e+00,0.000000e+00,0.000000e+00,0.000000e+00,0.000000e+00,0.000000e+00,0.000000e+00,0.000000e+00,0.000000e+00,0.000000e+00,0.000000e+00,0.000000e+00,0.000000e+00,0.000000e+00,0.000000e+00,0.000000e+00,0.000000e+00,0.000000e+00,0.000000e+00,0.000000e+00,0.000000e+00,0.000000e+00,0.000000e+00,0.000000e+00,0.000000e+00,0.000000e+00,0.000000e+00,0.000000e+00,0.000000e+00,0.000000e+00,0.000000e+00,0.000000e+00,0.000000e+00,0.000000e+00,0.000000e+00,0.000000e+00,0.000000e+00,0.000000e+00,0.000000e+00,0.000000e+00,0.000000e+00,0.000000e+00,0.000000e+00,0.000000e+00,0.000000e+00,0.000000e+00,0.000000e+00,0.000000e+00,0.000000e+00,0.000000e+00,0.000000e+00,0.000000e+00,0.000000e+00,0.000000e+00,0.000000e+00,0.000000e+00,0.000000e+00,0.000000e+00,0.000000e+00,0.000000e+00,0.000000e+00,0.000000e+00,0.000000e+00,0.000000e+00,0.000000e+00,0.000000e+00,0.000000e+00,0.000000e+00,0.000000e+00,0.000000e+00,0.000000e+00,0.000000e+00,0.000000e+00,0.000000e+00,0.000000e+00,0.000000e+00,0.000000e+00,0.000000e+00,0.000000e+00,0.000000e+00,0.000000e+00,0.000000e+00,0.000000e+00,0.000000e+00,0.000000e+00,0.000000e+00,0.000000e+00,0.000000e+00,0.000000e+00,0.000000e+00,0.000000e+00,0.000000e+00,0.000000e+00,0.000000e+00,0.000000e+00,0.000000e+00,0.000000e+00,0.000000e+00,0.000000e+00,0.000000e+00,0.000000e+00,0.000000e+00,0.000000e+00,0.000000e+00,0.000000e+00,0.000000e+00,0.000000e+00,0.000000e+00,0.000000e+00,0.000000e+00,0.000000e+00,0.000000e+00,0.000000e+00,0.000000e+00,0.000000e+00,0.000000e+00,0.000000e+00,0.000000e+00,0.000000e+00,0.000000e+00,0.000000e+00,0.000000e+00,0.000000e+00,0.000000e+00,0.000000e+00,0.000000e+00,0.000000e+00,0.000000e+00,0.000000e+00,0.000000e+00,0.000000e+00,0.000000e+00,0.000000e+00,0.000000e+00,0.000000e+00,0.000000e+00,0.000000e+00,0.000000e+00,0.000000e+00,0.000000e+00,0.000000e+00,0.000000e+00,0.000000e+00,0.000000e+00,0.000000e+00,0.000000e+00,0.000000e+00,0.000000e+00,0.000000e+00,0.000000e+00,0.000000e+00,0.000000e+00,0.000000e+00,0.000000e+00,0.000000e+00,0.000000e+00,0.000000e+00,0.000000e+00,0.000000e+00,0.000000e+00,0.000000e+00,0.000000e+00,0.000000e+00,0.000000e+00,0.000000e+00,0.000000e+00,0.000000e+00,0.000000e+00,0.000000e+00,0.000000e+00,0.000000e+00,0.000000e+00,0.000000e+00,0.000000e+00,0.000000e+00,0.000000e+00,0.000000e+00,0.000000e+00,0.000000e+00,0.000000e+00,0.000000e+00,0.000000e+00,0.000000e+00,0.000000e+00,0.000000e+00,0.000000e+00,0.000000e+00,0.000000e+00,0.000000e+00,0.000000e+00,0.000000e+00,0.000000e+00,0.000000e+00,0.000000e+00,0.000000e+00,0.000000e+00,0.000000e+00,0.000000e+00,0.000000e+00,0.000000e+00,0.000000e+00,0.000000e+00,0.000000e+00,0.000000e+00,0.000000e+00,0.000000e+00,0.000000e+00,0.000000e+00,0.000000e+00,0.000000e+00,0.000000e+00,0.000000e+00,0.000000e+00,0.000000e+00,0.000000e+00,0.000000e+00,0.000000e+00,0.000000e+00,0.000000e+00,0.000000e+00,0.000000e+00,0.000000e+00,0.000000e+00,0.000000e+00,0.000000e+00,0.000000e+00,0.000000e+00,0.000000e+00,0.000000e+00,0.000000e+00,0.000000e+00,0.000000e+00,0.000000e+00,0.000000e+00,0.000000e+00,0.000000e+00,0.000000e+00,0.000000e+00,0.000000e+00,0.000000e+00,0.000000e+00,0.000000e+00,0.000000e+00,0.000000e+00,0.000000e+00,0.000000e+00,0.000000e+00,0.000000e+00,0.000000e+00,0.000000e+00,0.000000e+00,0.000000e+00,0.000000e+00,0.000000e+00,0.000000e+00,0.000000e+00,0.000000e+00,0.000000e+00,0.000000e+00,0.000000e+00,0.000000e+00,0.000000e+00,0.000000e+00,0.000000e+00,0.000000e+00,0.000000e+00,0.000000e+00,0.000000e+00,0.000000e+00,0.000000e+00,0.000000e+00,0.000000e+00,0.000000e+00,0.000000e+00,0.000000e+00,0.000000e+00,0.000000e+00,0.000000e+00,0.000000e+00,0.000000e+00,0.000000e+00,0.000000e+00,0.000000e+00,0.000000e+00,0.000000e+00,0.000000e+00,0.000000e+00,0.000000e+00,0.000000e+00,0.000000e+00,0.000000e+00,0.000000e+00,0.000000e+00,0.000000e+00,0.000000e+00,0.000000e+00,0.000000e+00,0.000000e+00,0.000000e+00,0.000000e+00,0.000000e+00,0.000000e+00,0.000000e+00,0.000000e+00,0.000000e+00,0.000000e+00,0.000000e+00,0.000000e+00,0.000000e+00,0.000000e+00,0.000000e+00,0.000000e+00,0.000000e+00,0.000000e+00,0.000000e+00,0.000000e+00,0.000000e+00,0.000000e+00,0.000000e+00,0.000000e+00,0.000000e+00,0.000000e+00,0.000000e+00,0.000000e+00,0.000000e+00,0.000000e+00,0.000000e+00,0.000000e+00,0.000000e+00,0.000000e+00,0.000000e+00,0.000000e+00,0.000000e+00,0.000000e+00,0.000000e+00,0.000000e+00,0.000000e+00,0.000000e+00,0.000000e+00,0.000000e+00,0.000000e+00,0.000000e+00,0.000000e+00,0.000000e+00,0.000000e+00,0.000000e+00,0.000000e+00,0.000000e+00,0.000000e+00,0.000000e+00,0.000000e+00,0.000000e+00,0.000000e+00,0.000000e+00,0.000000e+00,0.000000e+00,0.000000e+00,0.000000e+00,0.000000e+00,0.000000e+00,0.000000e+00,0.000000e+00,0.000000e+00,0.000000e+00,0.000000e+00,0.000000e+00,0.000000e+00,0.000000e+00,0.000000e+00,0.000000e+00,0.000000e+00,0.000000e+00,0.000000e+00,0.000000e+00,0.000000e+00,0.000000e+00,0.000000e+00,0.000000e+00,0.000000e+00,0.000000e+00,0.000000e+00,0.000000e+00,0.000000e+00,0.000000e+00,0.000000e+00,0.000000e+00,0.000000e+00,0.000000e+00,0.000000e+00,0.000000e+00,0.000000e+00,0.000000e+00,0.000000e+00,0.000000e+00,0.000000e+00,0.000000e+00,0.000000e+00,0.000000e+00,0.000000e+00,0.000000e+00,0.000000e+00,0.000000e+00,0.000000e+00,0.000000e+00,0.000000e+00,0.000000e+00,0.000000e+00,0.000000e+00,0.000000e+00,0.000000e+00,0.000000e+00,0.000000e+00,0.000000e+00,0.000000e+00,0.000000e+00,0.000000e+00,0.000000e+00,0.000000e+00,0.000000e+00,0.000000e+00,0.000000e+00,0.000000e+00,0.000000e+00,0.000000e+00,0.000000e+00,0.000000e+00,0.000000e+00,0.000000e+00,0.000000e+00,0.000000e+00,0.000000e+00,0.000000e+00,0.000000e+00,0.000000e+00,0.000000e+00,0.000000e+00,0.000000e+00,0.000000e+00,0.000000e+00,0.000000e+00,0.000000e+00,0.000000e+00,0.000000e+00,0.000000e+00,0.000000e+00,0.000000e+00,0.000000e+00,0.000000e+00,0.000000e+00,0.000000e+00,0.000000e+00,0.000000e+00,0.000000e+00,0.000000e+00,0.000000e+00,0.000000e+00,0.000000e+00,0.000000e+00,0.000000e+00,0.000000e+00,0.000000e+00,0.000000e+00,0.000000e+00,0.000000e+00,0.000000e+00,0.000000e+00,0.000000e+00,0.000000e+00,0.000000e+00,0.000000e+00,0.000000e+00,0.000000e+00,0.000000e+00,0.000000e+00,0.000000e+00,0.000000e+00,0.000000e+00,0.000000e+00,0.000000e+00,0.000000e+00,0.000000e+00,0.000000e+00,0.000000e+00,0.000000e+00,0.000000e+00,0.000000e+00,0.000000e+00,0.000000e+00,0.000000e+00,0.000000e+00,0.000000e+00,0.000000e+00,0.000000e+00,0.000000e+00,0.000000e+00,0.000000e+00,0.000000e+00,0.000000e+00,0.000000e+00,0.000000e+00,0.000000e+00,0.000000e+00,0.000000e+00,0.000000e+00,0.000000e+00,0.000000e+00,0.000000e+00,0.000000e+00,0.000000e+00,0.000000e+00,0.000000e+00,0.000000e+00,0.000000e+00,0.000000e+00,0.000000e+00,0.000000e+00,0.000000e+00,0.000000e+00,0.000000e+00,0.000000e+00,0.000000e+00,0.000000e+00,0.000000e+00,0.000000e+00,0.000000e+00,0.000000e+00,0.000000e+00,0.000000e+00,0.000000e+00,0.000000e+00,0.000000e+00,0.000000e+00,0.000000e+00,0.000000e+00,0.000000e+00,0.000000e+00,0.000000e+00,0.000000e+00,0.000000e+00,0.000000e+00,0.000000e+00,0.000000e+00,0.000000e+00,0.000000e+00,0.000000e+00,0.000000e+00,0.000000e+00,0.000000e+00,0.000000e+00,0.000000e+00,0.000000e+00,0.000000e+00,0.000000e+00,0.000000e+00,0.000000e+00,0.000000e+00,0.000000e+00,0.000000e+00,0.000000e+00,0.000000e+00,0.000000e+00,0.000000e+00,0.000000e+00,0.000000e+00,0.000000e+00,0.000000e+00,0.000000e+00,0.000000e+00,0.000000e+00,0.000000e+00,0.000000e+00,0.000000e+00,0.000000e+00,0.000000e+00
AutoTimeOut        True
AveragesPerScan    50
ELDORFreqStart     33.326077 GHz
ELDORFreqWidth     0.800000 GHz
FTAcqModeSlct      Run from PulseSPEL
FTEzAWGELDORa      100.00 %
FTEzAWGELDORf      0.000 MHz
FTEzAWGELDORw      0.000 MHz
FieldIsStatic      False
GradIntPulse       False
GrdEnable          False
LastXAxis          ?
LastYAxis          ?
MDigPrg            {3;300,1,1;1[mixed]} 1,1,1,1,1,1,1,1,1,1,1,1,1,1,1,1,1,1,1,1,1,1,1,1,1,1,1,1,1,1,1,1,1,1,1,1,1,1,1,1,1,1,1,1,1,1,1,1,1,1,1,1,1,1,1,1,1,1,1,1,1,1,1,1,1,1,1,1,1,1,1,1,1,1,1,1,1,1,1,1,1,1,1,1,1,1,1,1,1,1,1,1,1,1,1,1,1,1,1,1,1,1,1,1,1,1,1,1,1,1,1,1,1,1,1,1,1,1,1,1,1,1,1,1,1,1,1,1,1,1,1,1,1,1,1,1,1,1,1,1,1,1,1,1,1,1,1,1,1,1,1,1,1,1,1,1,1,1,1,1,1,1,1,1,1,1,1,1,1,1,1,1,1,1,1,1,1,1,1,1,1,1,1,1,1,1,1,1,1,1,1,1,1,1,1,1,1,1,1,1,1,1,1,1,1,1,1,1,1,1,1,1,1,1,1,1,1,1,1,1,1,1,1,1,1,1,1,1,1,1,1,1,1,1,1,1,1,1,1,1,1,1,1,1,1,1,1,1,1,1,1,1,1,1,1,1,1,1,1,1,1,1,1,1,1,1,1,1,1,1,1,1,1,1,1,1,1,1,1,1,1,1,1,1,1,1,1,1,1,1,1,1,1,1,1,1,1,1,1,1
MMWaveLOFreq       26.880000 GHz
MicroImgPrg        {3;300,6,2;0.000000e+00[mixed]} 0.000000e+00,0.000000e+00,0.000000e+00,0.000000e+00,0.000000e+00,0.000000e+00,0.000000e+00,0.000000e+00,0.000000e+00,0.000000e+00,0.000000e+00,0.000000e+00,0.000000e+00,0.000000e+00,0.000000e+00,0.000000e+00,0.000000e+00,0.000000e+00,0.000000e+00,0.000000e+00,0.000000e+00,0.000000e+00,0.000000e+00,0.000000e+00,0.000000e+00,0.000000e+00,0.000000e+00,0.000000e+00,0.000000e+00,0.000000e+00,0.000000e+00,0.000000e+00,0.000000e+00,0.000000e+00,0.000000e+00,0.000000e+00,0.000000e+00,0.000000e+00,0.000000e+00,0.000000e+00,0.000000e+00,0.000000e+00,0.000000e+00,0.000000e+00,0.000000e+00,0.000000e+00,0.000000e+00,0.000000e+00,0.000000e+00,0.000000e+00,0.000000e+00,0.000000e+00,0.000000e+00,0.000000e+00,0.000000e+00,0.000000e+00,0.000000e+00,0.000000e+00,0.000000e+00,0.000000e+00,0.000000e+00,0.000000e+00,0.000000e+00,0.000000e+00,0.000000e+00,0.000000e+00,0.000000e+00,0.000000e+00,0.000000e+00,0.000000e+00,0.000000e+00,0.000000e+00,0.000000e+00,0.000000e+00,0.000000e+00,0.000000e+00,0.000000e+00,0.000000e+00,0.000000e+00,0.000000e+00,0.000000e+00,0.000000e+00,0.000000e+00,0.000000e+00,0.000000e+00,0.000000e+00,0.000000e+00,0.000000e+00,0.000000e+00,0.000000e+00,0.000000e+00,0.000000e+00,0.000000e+00,0.000000e+00,0.000000e+00,0.000000e+00,0.000000e+00,0.000000e+00,0.000000e+00,0.000000e+00,0.000000e+00,0.000000e+00,0.000000e+00,0.000000e+00,0.000000e+00,0.000000e+00,0.000000e+00,0.000000e+00,0.000000e+00,0.000000e+00,0.000000e+00,0.000000e+00,0.000000e+00,0.000000e+00,0.000000e+00,0.000000e+00,0.000000e+00,0.000000e+00,0.000000e+00,0.000000e+00,0.000000e+00,0.000000e+00,0.000000e+00,0.000000e+00,0.000000e+00,0.000000e+00,0.000000e+00,0.000000e+00,0.000000e+00,0.000000e+00,0.000000e+00,0.000000e+00,0.000000e+00,0.000000e+00,0.000000e+00,0.000000e+00,0.000000e+00,0.000000e+00,0.000000e+00,0.000000e+00,0.000000e+00,0.000000e+00,0.000000e+00,0.000000e+00,0.000000e+00,0.000000e+00,0.000000e+00,0.000000e+00,0.000000e+00,0.000000e+00,0.000000e+00,0.000000e+00,0.000000e+00,0.000000e+00,0.000000e+00,0.000000e+00,0.000000e+00,0.000000e+00,0.000000e+00,0.000000e+00,0.000000e+00,0.000000e+00,0.000000e+00,0.000000e+00,0.000000e+00,0.000000e+00,0.000000e+00,0.000000e+00,0.000000e+00,0.000000e+00,0.000000e+00,0.000000e+00,0.000000e+00,0.000000e+00,0.000000e+00,0.000000e+00,0.000000e+00,0.000000e+00,0.000000e+00,0.000000e+00,0.000000e+00,0.000000e+00,0.000000e+00,0.000000e+00,0.000000e+00,0.000000e+00,0.000000e+00,0.000000e+00,0.000000e+00,0.000000e+00,0.000000e+00,0.000000e+00,0.000000e+00,0.000000e+00,0.000000e+00,0.000000e+00,0.000000e+00,0.000000e+00,0.000000e+00,0.000000e+00,0.000000e+00,0.000000e+00,0.000000e+00,0.000000e+00,0.000000e+00,0.000000e+00,0.000000e+00,0.000000e+00,0.000000e+00,0.000000e+00,0.000000e+00,0.000000e+00,0.000000e+00,0.000000e+00,0.000000e+00,0.000000e+00,0.000000e+00,0.000000e+00,0.000000e+00,0.000000e+00,0.000000e+00,0.000000e+00,0.000000e+00,0.000000e+00,0.000000e+00,0.000000e+00,0.000000e+00,0.000000e+00,0.000000e+00,0.000000e+00,0.000000e+00,0.000000e+00,0.000000e+00,0.000000e+00,0.000000e+00,0.000000e+00,0.000000e+00,0.000000e+00,0.000000e+00,0.000000e+00,0.000000e+00,0.000000e+00,0.000000e+00,0.000000e+00,0.000000e+00,0.000000e+00,0.000000e+00,0.000000e+00,0.000000e+00,0.000000e+00,0.000000e+00,0.000000e+00,0.000000e+00,0.000000e+00,0.000000e+00,0.000000e+00,0.000000e+00,0.000000e+00,0.000000e+00,0.000000e+00,0.000000e+00,0.000000e+00,0.000000e+00,0.000000e+00,0.000000e+00,0.000000e+00,0.000000e+00,0.000000e+00,0.000000e+00,0.000000e+00,0.000000e+00,0.000000e+00,0.000000e+00,0.000000e+00,0.000000e+00,0.000000e+00,0.000000e+00,0.000000e+00,0.000000e+00,0.000000e+00,0.000000e+00,0.000000e+00,0.000000e+00,0.000000e+00,0.000000e+00,0.000000e+00,0.000000e+00,0.000000e+00,0.000000e+00,0.000000e+00,0.000000e+00,0.000000e+00,0.000000e+00,0.000000e+00,0.000000e+00,0.000000e+00,0.000000e+00,0.000000e+00,0.000000e+00,0.000000e+00,0.000000e+00,0.000000e+00,0.000000e+00,0.000000e+00,0.000000e+00,0.000000e+00,0.000000e+00,0.000000e+00,0.000000e+00,0.000000e+00,0.000000e+00,0.000000e+00,0.000000e+00,0.000000e+00,0.000000e+00,0.000000e+00,0.000000e+00,0.000000e+00,0.000000e+00,0.000000e+00,0.000000e+00,0.000000e+00,0.000000e+00,0.000000e+00,0.000000e+00,0.000000e+00,0.000000e+00,0.000000e+00,0.000000e+00,0.000000e+00,0.000000e+00,0.000000e+00,0.000000e+00,0.000000e+00,0.000000e+00,0.000000e+00,0.000000e+00,0.000000e+00,0.000000e+00,0.000000e+00,0.000000e+00,0.000000e+00,0.000000e+00,0.000000e+00,0.000000e+00,0.000000e+00,0.000000e+00,0.000000e+00,0.000000e+00,0.000000e+00,0.000000e+00,0.000000e+00,0.000000e+00,0.000000e+00,0.000000e+00,0.000000e+00,0.000000e+00,0.000000e+00,0.000000e+00,0.000000e+00,0.000000e+00,0.000000e+00,0.000000e+00,0.000000e+00,0.000000e+00,0.000000e+00,0.000000e+00,0.000000e+00,0.000000e+00,0.000000e+00,0.000000e+00,0.000000e+00,0.000000e+00,0.000000e+00,0.000000e+00,0.000000e+00,0.000000e+00,0.000000e+00,0.000000e+00,0.000000e+00,0.000000e+00,0.000000e+00,0.000000e+00,0.000000e+00,0.000000e+00,0.000000e+00,0.000000e+00,0.000000e+00,0.000000e+00,0.000000e+00,0.000000e+00,0.000000e+00,0.000000e+00,0.000000e+00,0.000000e+00,0.000000e+00,0.000000e+00,0.000000e+00,0.000000e+00,0.000000e+00,0.000000e+00,0.000000e+00,0.000000e+00,0.000000e+00,0.000000e+00,0.000000e+00,0.000000e+00,0.000000e+00,0.000000e+00,0.000000e+00,0.000000e+00,0.000000e+00,0.000000e+00,0.000000e+00,0.000000e+00,0.000000e+00,0.000000e+00,0.000000e+00,0.000000e+00,0.000000e+00,0.000000e+00,0.000000e+00,0.000000e+00,0.000000e+00,0.000000e+00,0.000000e+00,0.000000e+00,0.000000e+00,0.000000e+00,0.000000e+00,0.000000e+00,0.000000e+00,0.000000e+00,0.000000e+00,0.000000e+00,0.000000e+00,0.000000e+00,0.000000e+00,0.000000e+00,0.000000e+00,0.000000e+00,0.000000e+00,0.000000e+00,0.000000e+00,0.000000e+00,0.000000e+00,0.000000e+00,0.000000e+00,0.000000e+00,0.000000e+00,0.000000e+00,0.000000e+00,0.000000e+00,0.000000e+00,0.000000e+00,0.000000e+00,0.000000e+00,0.000000e+00,0.000000e+00,0.000000e+00,0.000000e+00,0.000000e+00,0.000000e+00,0.000000e+00,0.000000e+00,0.000000e+00,0.000000e+00,0.000000e+00,0.000000e+00,0.000000e+00,0.000000e+00,0.000000e+00,0.000000e+00,0.000000e+00,0.000000e+00,0.000000e+00,0.000000e+00,0.000000e+00,0.000000e+00,0.000000e+00,0.000000e+00,0.000000e+00,0.000000e+00,0.000000e+00,0.000000e+00,0.000000e+00,0.000000e+00,0.000000e+00,0.000000e+00,0.000000e+00,0.000000e+00,0.000000e+00,0.000000e+00,0.000000e+00,0.000000e+00,0.000000e+00,0.000000e+00,0.000000e+00,0.000000e+00,0.000000e+00,0.000000e+00,0.000000e+00,0.000000e+00,0.000000e+00,0.000000e+00,0.000000e+00,0.000000e+00,0.000000e+00,0.000000e+00,0.000000e+00,0.000000e+00,0.000000e+00,0.000000e+00,0.000000e+00,0.000000e+00,0.000000e+00,0.000000e+00,0.000000e+00,0.000000e+00,0.000000e+00,0.000000e+00,0.000000e+00,0.000000e+00,0.000000e+00,0.000000e+00,0.000000e+00,0.000000e+00,0.000000e+00,0.000000e+00,0.000000e+00,0.000000e+00,0.000000e+00,0.000000e+00,0.000000e+00,0.000000e+00,0.000000e+00,0.000000e+00,0.000000e+00,0.000000e+00,0.000000e+00,0.000000e+00,0.000000e+00,0.000000e+00,0.000000e+00,0.000000e+00,0.000000e+00,0.000000e+00,0.000000e+00,0.000000e+00,0.000000e+00,0.000000e+00,0.000000e+00,0.000000e+00,0.000000e+00,0.000000e+00,0.000000e+00,0.000000e+00,0.000000e+00,0.000000e+00,0.000000e+00,0.000000e+00,0.000000e+00,0.000000e+00,0.000000e+00,0.000000e+00,0.000000e+00,0.000000e+00,0.000000e+00,0.000000e+00,0.000000e+00,0.000000e+00,0.000000e+00,0.000000e+00,0.000000e+00,0.000000e+00,0.000000e+00,0.000000e+00,0.000000e+00,0.000000e+00,0.000000e+00,0.000000e+00,0.000000e+00,0.000000e+00,0.000000e+00,0.000000e+00,0.000000e+00,0.000000e+00,0.000000e+00,0.000000e+00,0.000000e+00,0.000000e+00,0.000000e+00,0.000000e+00,0.000000e+00,0.000000e+00,0.000000e+00,0.000000e+00,0.000000e+00,0.000000e+00,0.000000e+00,0.000000e+00,0.000000e+00,0.000000e+00,0.000000e+00,0.000000e+00,0.000000e+00,0.000000e+00,0.000000e+00,0.000000e+00,0.000000e+00,0.000000e+00,0.000000e+00,0.000000e+00,0.000000e+00,0.000000e+00,0.000000e+00,0.000000e+00,0.000000e+00,0.000000e+00,0.000000e+00,0.000000e+00,0.000000e+00,0.000000e+00,0.000000e+00,0.000000e+00,0.000000e+00,0.000000e+00,0.000000e+00,0.000000e+00,0.000000e+00,0.000000e+00,0.000000e+00,0.000000e+00,0.000000e+00,0.000000e+00,0.000000e+00,0.000000e+00,0.000000e+00,0.000000e+00,0.000000e+00,0.000000e+00,0.000000e+00,0.000000e+00,0.000000e+00,0.000000e+00,0.000000e+00,0.000000e+00,0.000000e+00,0.000000e+00,0.000000e+00,0.000000e+00,0.000000e+00,0.000000e+00,0.000000e+00,0.000000e+00,0.000000e+00,0.000000e+00,0.000000e+00,0.000000e+00,0.000000e+00,0.000000e+00,0.000000e+00,0.000000e+00,0.000000e+00,0.000000e+00,0.000000e+00,0.000000e+00,0.000000e+00,0.000000e+00,0.000000e+00,0.000000e+00,0.000000e+00,0.000000e+00,0.000000e+00,0.000000e+00,0.000000e+00,0.000000e+00,0.000000e+00,0.000000e+00,0.000000e+00,0.000000e+00,0.000000e+00,0.000000e+00,0.000000e+00,0.000000e+00,0.000000e+00,0.000000e+00,0.000000e+00,0.000000e+00,0.000000e+00,0.000000e+00,0.000000e+00,0.000000e+00,0.000000e+00,0.000000e+00,0.000000e+00,0.000000e+00,0.000000e+00,0.000000e+00,0.000000e+00,0.000000e+00,0.000000e+00,0.000000e+00,0.000000e+00,0.000000e+00,0.000000e+00,0.000000e+00,0.000000e+00,0.000000e+00,0.000000e+00,0.000000e+00,0.000000e+00,0.000000e+00,0.000000e+00,0.000000e+00,0.000000e+00,0.000000e+00,0.000000e+00,0.000000e+00,0.000000e+00,0.000000e+00,0.000000e+00,0.000000e+00,0.000000e+00,0.000000e+00,0.000000e+00,0.000000e+00,0.000000e+00,0.000000e+00,0.000000e+00,0.000000e+00,0.000000e+00,0.000000e+00,0.000000e+00,0.000000e+00,0.000000e+00,0.000000e+00,0.000000e+00,0.000000e+00,0.000000e+00,0.000000e+00,0.000000e+00,0.000000e+00,0.000000e+00,0.000000e+00,0.000000e+00,0.000000e+00,0.000000e+00,0.000000e+00,0.000000e+00,0.000000e+00,0.000000e+00,0.000000e+00,0.000000e+00,0.000000e+00,0.000000e+00,0.000000e+00,0.000000e+00,0.000000e+00,0.000000e+00,0.000000e+00,0.000000e+00,0.000000e+00,0.000000e+00,0.000000e+00,0.000000e+00,0.000000e+00,0.000000e+00,0.000000e+00,0.000000e+00,0.000000e+00,0.000000e+00,0.000000e+00,0.000000e+00,0.000000e+00,0.000000e+00,0.000000e+00,0.000000e+00,0.000000e+00,0.000000e+00,0.000000e+00,0.000000e+00,0.000000e+00,0.000000e+00,0.000000e+00,0.000000e+00,0.000000e+00,0.000000e+00,0.000000e+00,0.000000e+00,0.000000e+00,0.000000e+00,0.000000e+00,0.000000e+00,0.000000e+00,0.000000e+00,0.000000e+00,0.000000e+00,0.000000e+00,0.000000e+00,0.000000e+00,0.000000e+00,0.000000e+00,0.000000e+00,0.000000e+00,0.000000e+00,0.000000e+00,0.000000e+00,0.000000e+00,0.000000e+00,0.000000e+00,0.000000e+00,0.000000e+00,0.000000e+00,0.000000e+00,0.000000e+00,0.000000e+00,0.000000e+00,0.000000e+00,0.000000e+00,0.000000e+00,0.000000e+00,0.000000e+00,0.000000e+00,0.000000e+00,0.000000e+00,0.000000e+00,0.000000e+00,0.000000e+00,0.000000e+00,0.000000e+00,0.000000e+00,0.000000e+00,0.000000e+00,0.000000e+00,0.000000e+00,0.000000e+00,0.000000e+00,0.000000e+00,0.000000e+00,0.000000e+00,0.000000e+00,0.000000e+00,0.000000e+00,0.000000e+00,0.000000e+00,0.000000e+00,0.000000e+00,0.000000e+00,0.000000e+00,0.000000e+00,0.000000e+00,0.000000e+00,0.000000e+00,0.000000e+00,0.000000e+00,0.000000e+00,0.000000e+00,0.000000e+00,0.000000e+00,0.000000e+00,0.000000e+00,0.000000e+00,0.000000e+00,0.000000e+00,0.000000e+00,0.000000e+00,0.000000e+00,0.000000e+00,0.000000e+00,0.000000e+00,0.000000e+00,0.000000e+00,0.000000e+00,0.000000e+00,0.000000e+00,0.000000e+00,0.000000e+00,0.000000e+00,0.000000e+00,0.000000e+00,0.000000e+00,0.000000e+00,0.000000e+00,0.000000e+00,0.000000e+00,0.000000e+00,0.000000e+00,0.000000e+00,0.000000e+00,0.000000e+00,0.000000e+00,0.000000e+00,0.000000e+00,0.000000e+00,0.000000e+00,0.000000e+00,0.000000e+00,0.000000e+00,0.000000e+00,0.000000e+00,0.000000e+00,0.000000e+00,0.000000e+00,0.000000e+00,0.000000e+00,0.000000e+00,0.000000e+00,0.000000e+00,0.000000e+00,0.000000e+00,0.000000e+00,0.000000e+00,0.000000e+00,0.000000e+00,0.000000e+00,0.000000e+00,0.000000e+00,0.000000e+00,0.000000e+00,0.000000e+00,0.000000e+00,0.000000e+00,0.000000e+00,0.000000e+00,0.000000e+00,0.000000e+00,0.000000e+00,0.000000e+00,0.000000e+00,0.000000e+00,0.000000e+00,0.000000e+00,0.000000e+00,0.000000e+00,0.000000e+00,0.000000e+00,0.000000e+00,0.000000e+00,0.000000e+00,0.000000e+00,0.000000e+00,0.000000e+00,0.000000e+00,0.000000e+00,0.000000e+00,0.000000e+00,0.000000e+00,0.000000e+00,0.000000e+00,0.000000e+00,0.000000e+00,0.000000e+00,0.000000e+00,0.000000e+00,0.000000e+00,0.000000e+00,0.000000e+00,0.000000e+00,0.000000e+00,0.000000e+00,0.000000e+00,0.000000e+00,0.000000e+00,0.000000e+00,0.000000e+00,0.000000e+00,0.000000e+00,0.000000e+00,0.000000e+00,0.000000e+00,0.000000e+00,0.000000e+00,0.000000e+00,0.000000e+00,0.000000e+00,0.000000e+00,0.000000e+00,0.000000e+00,0.000000e+00,0.000000e+00,0.000000e+00,0.000000e+00,0.000000e+00,0.000000e+00,0.000000e+00,0.000000e+00,0.000000e+00,0.000000e+00,0.000000e+00,0.000000e+00,0.000000e+00,0.000000e+00,0.000000e+00,0.000000e+00,0.000000e+00,0.000000e+00,0.000000e+00,0.000000e+00,0.000000e+00,0.000000e+00,0.000000e+00,0.000000e+00,0.000000e+00,0.000000e+00,0.000000e+00,0.000000e+00,0.000000e+00,0.000000e+00,0.000000e+00,0.000000e+00,0.000000e+00,0.000000e+00,0.000000e+00,0.000000e+00,0.000000e+00,0.000000e+00,0.000000e+00,0.000000e+00,0.000000e+00,0.000000e+00,0.000000e+00,0.000000e+00,0.000000e+00,0.000000e+00,0.000000e+00,0.000000e+00,0.000000e+00,0.000000e+00,0.000000e+00,0.000000e+00,0.000000e+00,0.000000e+00,0.000000e+00,0.000000e+00,0.000000e+00,0.000000e+00,0.000000e+00,0.000000e+00,0.000000e+00,0.000000e+00,0.000000e+00,0.000000e+00,0.000000e+00,0.000000e+00,0.000000e+00,0.000000e+00,0.000000e+00,0.000000e+00,0.000000e+00,0.000000e+00,0.000000e+00,0.000000e+00,0.000000e+00,0.000000e+00,0.000000e+00,0.000000e+00,0.000000e+00,0.000000e+00,0.000000e+00,0.000000e+00,0.000000e+00,0.000000e+00,0.000000e+00,0.000000e+00,0.000000e+00,0.000000e+00,0.000000e+00,0.000000e+00,0.000000e+00,0.000000e+00,0.000000e+00,0.000000e+00,0.000000e+00,0.000000e+00,0.000000e+00,0.000000e+00,0.000000e+00,0.000000e+00,0.000000e+00,0.000000e+00,0.000000e+00,0.000000e+00,0.000000e+00,0.000000e+00,0.000000e+00,0.000000e+00,0.000000e+00,0.000000e+00,0.000000e+00,0.000000e+00,0.000000e+00,0.000000e+00,0.000000e+00,0.000000e+00,0.000000e+00,0.000000e+00,0.000000e+00,0.000000e+00,0.000000e+00,0.000000e+00,0.000000e+00,0.000000e+00,0.000000e+00,0.000000e+00,0.000000e+00,0.000000e+00,0.000000e+00,0.000000e+00,0.000000e+00,0.000000e+00,0.000000e+00,0.000000e+00,0.000000e+00,0.000000e+00,0.000000e+00,0.000000e+00,0.000000e+00,0.000000e+00,0.000000e+00,0.000000e+00,0.000000e+00,0.000000e+00,0.000000e+00,0.000000e+00,0.000000e+00,0.000000e+00,0.000000e+00,0.000000e+00,0.000000e+00,0.000000e+00,0.000000e+00,0.000000e+00,0.000000e+00,0.000000e+00,0.000000e+00,0.000000e+00,0.000000e+00,0.000000e+00,0.000000e+00,0.000000e+00,0.000000e+00,0.000000e+00,0.000000e+00,0.000000e+00,0.000000e+00,0.000000e+00,0.000000e+00,0.000000e+00,0.000000e+00,0.000000e+00,0.000000e+00,0.000000e+00,0.000000e+00,0.000000e+00,0.000000e+00,0.000000e+00,0.000000e+00,0.000000e+00,0.000000e+00,0.000000e+00,0.000000e+00,0.000000e+00,0.000000e+00,0.000000e+00,0.000000e+00,0.000000e+00,0.000000e+00,0.000000e+00,0.000000e+00,0.000000e+00,0.000000e+00,0.000000e+00,0.000000e+00,0.000000e+00,0.000000e+00,0.000000e+00,0.000000e+00,0.000000e+00,0.000000e+00,0.000000e+00,0.000000e+00,0.000000e+00,0.000000e+00,0.000000e+00,0.000000e+00,0.000000e+00,0.000000e+00,0.000000e+00,0.000000e+00,0.000000e+00,0.000000e+00,0.000000e+00,0.000000e+00,0.000000e+00,0.000000e+00,0.000000e+00,0.000000e+00,0.000000e+00,0.000000e+00,0.000000e+00,0.000000e+00,0.000000e+00,0.000000e+00,0.000000e+00,0.000000e+00,0.000000e+00,0.000000e+00,0.000000e+00,0.000000e+00,0.000000e+00,0.000000e+00,0.000000e+00,0.000000e+00,0.000000e+00,0.000000e+00,0.000000e+00,0.000000e+00,0.000000e+00,0.000000e+00,0.000000e+00,0.000000e+00,0.000000e+00,0.000000e+00,0.000000e+00,0.000000e+00,0.000000e+00,0.000000e+00,0.000000e+00,0.000000e+00,0.000000e+00,0.000000e+00,0.000000e+00,0.000000e+00,0.000000e+00,0.000000e+00,0.000000e+00,0.000000e+00,0.000000e+00,0.000000e+00,0.000000e+00,0.000000e+00,0.000000e+00,0.000000e+00,0.000000e+00,0.000000e+00,0.000000e+00,0.000000e+00,0.000000e+00,0.000000e+00,0.000000e+00,0.000000e+00,0.000000e+00,0.000000e+00,0.000000e+00,0.000000e+00,0.000000e+00,0.000000e+00,0.000000e+00,0.000000e+00,0.000000e+00,0.000000e+00,0.000000e+00,0.000000e+00,0.000000e+00,0.000000e+00,0.000000e+00,0.000000e+00,0.000000e+00,0.000000e+00,0.000000e+00,0.000000e+00,0.000000e+00,0.000000e+00,0.000000e+00,0.000000e+00,0.000000e+00,0.000000e+00,0.000000e+00,0.000000e+00,0.000000e+00,0.000000e+00,0.000000e+00,0.000000e+00,0.000000e+00,0.000000e+00,0.000000e+00,0.000000e+00,0.000000e+00,0.000000e+00,0.000000e+00,0.000000e+00,0.000000e+00,0.000000e+00,0.000000e+00,0.000000e+00,0.000000e+00,0.000000e+00,0.000000e+00,0.000000e+00,0.000000e+00,0.000000e+00,0.000000e+00,0.000000e+00,0.000000e+00,0.000000e+00,0.000000e+00,0.000000e+00,0.000000e+00,0.000000e+00,0.000000e+00,0.000000e+00,0.000000e+00,0.000000e+00,0.000000e+00,0.000000e+00,0.000000e+00,0.000000e+00,0.000000e+00,0.000000e+00,0.000000e+00,0.000000e+00,0.000000e+00,0.000000e+00,0.000000e+00,0.000000e+00,0.000000e+00,0.000000e+00,0.000000e+00,0.000000e+00,0.000000e+00,0.000000e+00,0.000000e+00,0.000000e+00,0.000000e+00,0.000000e+00,0.000000e+00,0.000000e+00,0.000000e+00,0.000000e+00,0.000000e+00,0.000000e+00,0.000000e+00,0.000000e+00,0.000000e+00,0.000000e+00,0.000000e+00,0.000000e+00,0.000000e+00,0.000000e+00,0.000000e+00,0.000000e+00,0.000000e+00,0.000000e+00,0.000000e+00,0.000000e+00,0.000000e+00,0.000000e+00,0.000000e+00,0.000000e+00,0.000000e+00,0.000000e+00,0.000000e+00,0.000000e+00,0.000000e+00,0.000000e+00,0.000000e+00,0.000000e+00,0.000000e+00,0.000000e+00,0.000000e+00,0.000000e+00,0.000000e+00,0.000000e+00,0.000000e+00,0.000000e+00,0.000000e+00,0.000000e+00,0.000000e+00,0.000000e+00,0.000000e+00,0.000000e+00,0.000000e+00,0.000000e+00,0.000000e+00,0.000000e+00,0.000000e+00,0.000000e+00,0.000000e+00,0.000000e+00,0.000000e+00,0.000000e+00,0.000000e+00,0.000000e+00,0.000000e+00,0.000000e+00,0.000000e+00,0.000000e+00,0.000000e+00,0.000000e+00,0.000000e+00,0.000000e+00,0.000000e+00,0.000000e+00,0.000000e+00,0.000000e+00,0.000000e+00,0.000000e+00,0.000000e+00,0.000000e+00,0.000000e+00,0.000000e+00,0.000000e+00,0.000000e+00,0.000000e+00,0.000000e+00,0.000000e+00,0.000000e+00,0.000000e+00,0.000000e+00,0.000000e+00,0.000000e+00,0.000000e+00,0.000000e+00,0.000000e+00,0.000000e+00,0.000000e+00,0.000000e+00,0.000000e+00,0.000000e+00,0.000000e+00,0.000000e+00,0.000000e+00,0.000000e+00,0.000000e+00,0.000000e+00,0.000000e+00,0.000000e+00,0.000000e+00,0.000000e+00,0.000000e+00,0.000000e+00,0.000000e+00,0.000000e+00,0.000000e+00,0.000000e+00,0.000000e+00,0.000000e+00,0.000000e+00,0.000000e+00,0.000000e+00,0.000000e+00,0.000000e+00,0.000000e+00,0.000000e+00,0.000000e+00,0.000000e+00,0.000000e+00,0.000000e+00,0.000000e+00,0.000000e+00,0.000000e+00,0.000000e+00,0.000000e+00,0.000000e+00,0.000000e+00,0.000000e+00,0.000000e+00,0.000000e+00,0.000000e+00,0.000000e+00,0.000000e+00,0.000000e+00,0.000000e+00,0.000000e+00,0.000000e+00,0.000000e+00,0.000000e+00,0.000000e+00,0.000000e+00,0.000000e+00,0.000000e+00,0.000000e+00,0.000000e+00,0.000000e+00,0.000000e+00,0.000000e+00,0.000000e+00,0.000000e+00,0.000000e+00,0.000000e+00,0.000000e+00,0.000000e+00,0.000000e+00,0.000000e+00,0.000000e+00,0.000000e+00,0.000000e+00,0.000000e+00,0.000000e+00,0.000000e+00,0.000000e+00,0.000000e+00,0.000000e+00,0.000000e+00,0.000000e+00,0.000000e+00,0.000000e+00,0.000000e+00,0.000000e+00,0.000000e+00,0.000000e+00,0.000000e+00,0.000000e+00,0.000000e+00,0.000000e+00,0.000000e+00,0.000000e+00,0.000000e+00,0.000000e+00,0.000000e+00,0.000000e+00,0.000000e+00,0.000000e+00,0.000000e+00,0.000000e+00,0.000000e+00,0.000000e+00,0.000000e+00,0.000000e+00,0.000000e+00,0.000000e+00,0.000000e+00,0.000000e+00,0.000000e+00,0.000000e+00,0.000000e+00,0.000000e+00,0.000000e+00,0.000000e+00,0.000000e+00,0.000000e+00,0.000000e+00,0.000000e+00,0.000000e+00,0.000000e+00,0.000000e+00,0.000000e+00,0.000000e+00,0.000000e+00,0.000000e+00,0.000000e+00,0.000000e+00,0.000000e+00,0.000000e+00,0.000000e+00,0.000000e+00,0.000000e+00,0.000000e+00,0.000000e+00,0.000000e+00,0.000000e+00,0.000000e+00,0.000000e+00,0.000000e+00,0.000000e+00,0.000000e+00,0.000000e+00,0.000000e+00,0.000000e+00,0.000000e+00,0.000000e+00,0.000000e+00,0.000000e+00,0.000000e+00,0.000000e+00,0.000000e+00,0.000000e+00,0.000000e+00,0.000000e+00,0.000000e+00,0.000000e+00,0.000000e+00,0.000000e+00,0.000000e+00,0.000000e+00,0.000000e+00,0.000000e+00,0.000000e+00,0.000000e+00,0.000000e+00,0.000000e+00,0.000000e+00,0.000000e+00,0.000000e+00,0.000000e+00,0.000000e+00,0.000000e+00,0.000000e+00,0.000000e+00,0.000000e+00,0.000000e+00,0.000000e+00,0.000000e+00,0.000000e+00,0.000000e+00,0.000000e+00,0.000000e+00,0.000000e+00,0.000000e+00,0.000000e+00,0.000000e+00,0.000000e+00,0.000000e+00,0.000000e+00,0.000000e+00,0.000000e+00,0.000000e+00,0.000000e+00,0.000000e+00,0.000000e+00,0.000000e+00,0.000000e+00,0.000000e+00,0.000000e+00,0.000000e+00,0.000000e+00,0.000000e+00,0.000000e+00,0.000000e+00,0.000000e+00,0.000000e+00,0.000000e+00,0.000000e+00,0.000000e+00,0.000000e+00,0.000000e+00,0.000000e+00,0.000000e+00,0.000000e+00,0.000000e+00,0.000000e+00,0.000000e+00,0.000000e+00,0.000000e+00,0.000000e+00,0.000000e+00,0.000000e+00,0.000000e+00,0.000000e+00,0.000000e+00,0.000000e+00,0.000000e+00,0.000000e+00,0.000000e+00,0.000000e+00,0.000000e+00,0.000000e+00,0.000000e+00,0.000000e+00,0.000000e+00,0.000000e+00,0.000000e+00,0.000000e+00,0.000000e+00,0.000000e+00,0.000000e+00,0.000000e+00,0.000000e+00,0.000000e+00,0.000000e+00,0.000000e+00,0.000000e+00,0.000000e+00,0.000000e+00,0.000000e+00,0.000000e+00,0.000000e+00,0.000000e+00,0.000000e+00,0.000000e+00,0.000000e+00,0.000000e+00,0.000000e+00,0.000000e+00,0.000000e+00,0.000000e+00,0.000000e+00,0.000000e+00,0.000000e+00,0.000000e+00,0.000000e+00,0.000000e+00,0.000000e+00,0.000000e+00,0.000000e+00,0.000000e+00,0.000000e+00,0.000000e+00,0.000000e+00,0.000000e+00,0.000000e+00,0.000000e+00,0.000000e+00,0.000000e+00,0.000000e+00,0.000000e+00,0.000000e+00,0.000000e+00,0.000000e+00,0.000000e+00,0.000000e+00,0.000000e+00,0.000000e+00,0.000000e+00,0.000000e+00,0.000000e+00,0.000000e+00,0.000000e+00,0.000000e+00,0.000000e+00,0.000000e+00,0.000000e+00,0.000000e+00,0.000000e+00,0.000000e+00,0.000000e+00,0.000000e+00,0.000000e+00,0.000000e+00,0.000000e+00,0.000000e+00,0.000000e+00,0.000000e+00,0.000000e+00,0.000000e+00,0.000000e+00,0.000000e+00,0.000000e+00,0.000000e+00,0.000000e+00,0.000000e+00,0.000000e+00,0.000000e+00,0.000000e+00,0.000000e+00,0.000000e+00,0.000000e+00,0.000000e+00,0.000000e+00,0.000000e+00,0.000000e+00,0.000000e+00,0.000000e+00,0.000000e+00,0.000000e+00,0.000000e+00,0.000000e+00,0.000000e+00,0.000000e+00,0.000000e+00,0.000000e+00,0.000000e+00,0.000000e+00,0.000000e+00,0.000000e+00,0.000000e+00,0.000000e+00,0.000000e+00,0.000000e+00,0.000000e+00,0.000000e+00,0.000000e+00,0.000000e+00,0.000000e+00,0.000000e+00,0.000000e+00,0.000000e+00,0.000000e+00,0.000000e+00,0.000000e+00,0.000000e+00,0.000000e+00,0.000000e+00,0.000000e+00,0.000000e+00,0.000000e+00,0.000000e+00,0.000000e+00,0.000000e+00,0.000000e+00,0.000000e+00,0.000000e+00,0.000000e+00,0.000000e+00,0.000000e+00,0.000000e+00,0.000000e+00,0.000000e+00,0.000000e+00,0.000000e+00,0.000000e+00,0.000000e+00,0.000000e+00,0.000000e+00,0.000000e+00,0.000000e+00,0.000000e+00,0.000000e+00,0.000000e+00,0.000000e+00,0.000000e+00,0.000000e+00,0.000000e+00,0.000000e+00,0.000000e+00,0.000000e+00,0.000000e+00,0.000000e+00,0.000000e+00,0.000000e+00,0.000000e+00,0.000000e+00,0.000000e+00,0.000000e+00,0.000000e+00,0.000000e+00,0.000000e+00,0.000000e+00,0.000000e+00,0.000000e+00,0.000000e+00,0.000000e+00,0.000000e+00,0.000000e+00,0.000000e+00,0.000000e+00,0.000000e+00,0.000000e+00,0.000000e+00,0.000000e+00,0.000000e+00,0.000000e+00,0.000000e+00,0.000000e+00,0.000000e+00,0.000000e+00,0.000000e+00,0.000000e+00,0.000000e+00,0.000000e+00,0.000000e+00,0.000000e+00,0.000000e+00,0.000000e+00,0.000000e+00,0.000000e+00,0.000000e+00,0.000000e+00,0.000000e+00,0.000000e+00,0.000000e+00,0.000000e+00,0.000000e+00,0.000000e+00,0.000000e+00,0.000000e+00,0.000000e+00,0.000000e+00,0.000000e+00,0.000000e+00,0.000000e+00,0.000000e+00,0.000000e+00,0.000000e+00,0.000000e+00,0.000000e+00,0.000000e+00,0.000000e+00,0.000000e+00,0.000000e+00,0.000000e+00,0.000000e+00,0.000000e+00,0.000000e+00,0.000000e+00,0.000000e+00,0.000000e+00,0.000000e+00,0.000000e+00,0.000000e+00,0.000000e+00,0.000000e+00,0.000000e+00,0.000000e+00,0.000000e+00,0.000000e+00,0.000000e+00,0.000000e+00,0.000000e+00,0.000000e+00,0.000000e+00,0.000000e+00,0.000000e+00,0.000000e+00,0.000000e+00,0.000000e+00,0.000000e+00,0.000000e+00,0.000000e+00,0.000000e+00,0.000000e+00,0.000000e+00,0.000000e+00,0.000000e+00,0.000000e+00,0.000000e+00,0.000000e+00,0.000000e+00,0.000000e+00,0.000000e+00,0.000000e+00,0.000000e+00,0.000000e+00,0.000000e+00,0.000000e+00,0.000000e+00,0.000000e+00,0.000000e+00,0.000000e+00,0.000000e+00,0.000000e+00,0.000000e+00,0.000000e+00,0.000000e+00,0.000000e+00,0.000000e+00,0.000000e+00,0.000000e+00,0.000000e+00,0.000000e+00,0.000000e+00,0.000000e+00,0.000000e+00,0.000000e+00,0.000000e+00,0.000000e+00,0.000000e+00,0.000000e+00,0.000000e+00,0.000000e+00,0.000000e+00,0.000000e+00,0.000000e+00,0.000000e+00,0.000000e+00,0.000000e+00,0.000000e+00,0.000000e+00,0.000000e+00,0.000000e+00,0.000000e+00,0.000000e+00,0.000000e+00,0.000000e+00,0.000000e+00,0.000000e+00,0.000000e+00,0.000000e+00,0.000000e+00,0.000000e+00,0.000000e+00,0.000000e+00,0.000000e+00,0.000000e+00,0.000000e+00,0.000000e+00,0.000000e+00,0.000000e+00,0.000000e+00,0.000000e+00,0.000000e+00,0.000000e+00,0.000000e+00,0.000000e+00,0.000000e+00,0.000000e+00,0.000000e+00,0.000000e+00,0.000000e+00,0.000000e+00,0.000000e+00,0.000000e+00,0.000000e+00,0.000000e+00,0.000000e+00,0.000000e+00,0.000000e+00,0.000000e+00,0.000000e+00,0.000000e+00,0.000000e+00,0.000000e+00,0.000000e+00,0.000000e+00,0.000000e+00,0.000000e+00,0.000000e+00,0.000000e+00,0.000000e+00,0.000000e+00,0.000000e+00,0.000000e+00,0.000000e+00,0.000000e+00,0.000000e+00,0.000000e+00,0.000000e+00,0.000000e+00,0.000000e+00,0.000000e+00,0.000000e+00,0.000000e+00,0.000000e+00,0.000000e+00,0.000000e+00,0.000000e+00,0.000000e+00,0.000000e+00,0.000000e+00,0.000000e+00,0.000000e+00,0.000000e+00,0.000000e+00,0.000000e+00,0.000000e+00,0.000000e+00,0.000000e+00,0.000000e+00,0.000000e+00,0.000000e+00,0.000000e+00,0.000000e+00,0.000000e+00,0.000000e+00,0.000000e+00,0.000000e+00,0.000000e+00,0.000000e+00,0.000000e+00,0.000000e+00,0.000000e+00,0.000000e+00,0.000000e+00,0.000000e+00,0.000000e+00,0.000000e+00,0.000000e+00,0.000000e+00,0.000000e+00,0.000000e+00,0.000000e+00,0.000000e+00,0.000000e+00,0.000000e+00,0.000000e+00,0.000000e+00,0.000000e+00,0.000000e+00,0.000000e+00,0.000000e+00,0.000000e+00,0.000000e+00,0.000000e+00,0.000000e+00,0.000000e+00,0.000000e+00,0.000000e+00,0.000000e+00,0.000000e+00,0.000000e+00,0.000000e+00,0.000000e+00,0.000000e+00,0.000000e+00,0.000000e+00,0.000000e+00,0.000000e+00,0.000000e+00,0.000000e+00,0.000000e+00,0.000000e+00,0.000000e+00,0.000000e+00,0.000000e+00,0.000000e+00,0.000000e+00,0.000000e+00,0.000000e+00,0.000000e+00,0.000000e+00,0.000000e+00,0.000000e+00,0.000000e+00,0.000000e+00,0.000000e+00,0.000000e+00,0.000000e+00,0.000000e+00,0.000000e+00,0.000000e+00,0.000000e+00,0.000000e+00,0.000000e+00,0.000000e+00,0.000000e+00,0.000000e+00,0.000000e+00,0.000000e+00,0.000000e+00,0.000000e+00,0.000000e+00,0.000000e+00,0.000000e+00,0.000000e+00,0.000000e+00,0.000000e+00,0.000000e+00,0.000000e+00,0.000000e+00,0.000000e+00,0.000000e+00,0.000000e+00,0.000000e+00,0.000000e+00,0.000000e+00,0.000000e+00,0.000000e+00,0.000000e+00,0.000000e+00,0.000000e+00,0.000000e+00,0.000000e+00,0.000000e+00,0.000000e+00,0.000000e+00,0.000000e+00,0.000000e+00,0.000000e+00,0.000000e+00,0.000000e+00,0.000000e+00,0.000000e+00,0.000000e+00,0.000000e+00,0.000000e+00,0.000000e+00,0.000000e+00,0.000000e+00,0.000000e+00,0.000000e+00,0.000000e+00,0.000000e+00,0.000000e+00,0.000000e+00,0.000000e+00,0.000000e+00,0.000000e+00,0.000000e+00,0.000000e+00,0.000000e+00,0.000000e+00,0.000000e+00,0.000000e+00,0.000000e+00,0.000000e+00,0.000000e+00,0.000000e+00,0.000000e+00,0.000000e+00,0.000000e+00,0.000000e+00,0.000000e+00,0.000000e+00,0.000000e+00,0.000000e+00,0.000000e+00,0.000000e+00,0.000000e+00,0.000000e+00,0.000000e+00,0.000000e+00,0.000000e+00,0.000000e+00,0.000000e+00,0.000000e+00,0.000000e+00,0.000000e+00,0.000000e+00,0.000000e+00,0.000000e+00,0.000000e+00,0.000000e+00,0.000000e+00,0.000000e+00,0.000000e+00,0.000000e+00,0.000000e+00,0.000000e+00,0.000000e+00,0.000000e+00,0.000000e+00,0.000000e+00,0.000000e+00,0.000000e+00,0.000000e+00,0.000000e+00,0.000000e+00,0.000000e+00,0.000000e+00,0.000000e+00,0.000000e+00,0.000000e+00,0.000000e+00,0.000000e+00,0.000000e+00,0.000000e+00,0.000000e+00,0.000000e+00,0.000000e+00,0.000000e+00,0.000000e+00,0.000000e+00,0.000000e+00,0.000000e+00,0.000000e+00,0.000000e+00,0.000000e+00,0.000000e+00,0.000000e+00,0.000000e+00,0.000000e+00,0.000000e+00,0.000000e+00,0.000000e+00,0.000000e+00,0.000000e+00,0.000000e+00,0.000000e+00,0.000000e+00,0.000000e+00,0.000000e+00,0.000000e+00,0.000000e+00,0.000000e+00,0.000000e+00,0.000000e+00,0.000000e+00,0.000000e+00,0.000000e+00,0.000000e+00,0.000000e+00,0.000000e+00,0.000000e+00,0.000000e+00,0.000000e+00,0.000000e+00,0.000000e+00,0.000000e+00,0.000000e+00,0.000000e+00,0.000000e+00,0.000000e+00,0.000000e+00,0.000000e+00,0.000000e+00,0.000000e+00,0.000000e+00,0.000000e+00,0.000000e+00,0.000000e+00,0.000000e+00,0.000000e+00,0.000000e+00,0.000000e+00,0.000000e+00,0.000000e+00,0.000000e+00,0.000000e+00,0.000000e+00,0.000000e+00,0.000000e+00,0.000000e+00,0.000000e+00,0.000000e+00,0.000000e+00,0.000000e+00,0.000000e+00,0.000000e+00,0.000000e+00,0.000000e+00,0.000000e+00,0.000000e+00,0.000000e+00,0.000000e+00,0.000000e+00,0.000000e+00,0.000000e+00,0.000000e+00,0.000000e+00,0.000000e+00,0.000000e+00,0.000000e+00,0.000000e+00,0.000000e+00,0.000000e+00,0.000000e+00,0.000000e+00,0.000000e+00,0.000000e+00,0.000000e+00,0.000000e+00,0.000000e+00,0.000000e+00,0.000000e+00,0.000000e+00,0.000000e+00,0.000000e+00,0.000000e+00,0.000000e+00,0.000000e+00,0.000000e+00,0.000000e+00,0.000000e+00,0.000000e+00,0.000000e+00,0.000000e+00,0.000000e+00,0.000000e+00,0.000000e+00,0.000000e+00,0.000000e+00,0.000000e+00,0.000000e+00,0.000000e+00,0.000000e+00,0.000000e+00,0.000000e+00,0.000000e+00,0.000000e+00,0.000000e+00,0.000000e+00,0.000000e+00,0.000000e+00,0.000000e+00,0.000000e+00,0.000000e+00,0.000000e+00,0.000000e+00,0.000000e+00,0.000000e+00,0.000000e+00,0.000000e+00,0.000000e+00,0.000000e+00,0.000000e+00,0.000000e+00,0.000000e+00,0.000000e+00,0.000000e+00,0.000000e+00,0.000000e+00,0.000000e+00,0.000000e+00,0.000000e+00,0.000000e+00,0.000000e+00,0.000000e+00,0.000000e+00,0.000000e+00,0.000000e+00,0.000000e+00,0.000000e+00,0.000000e+00,0.000000e+00,0.000000e+00,0.000000e+00,0.000000e+00,0.000000e+00,0.000000e+00,0.000000e+00,0.000000e+00,0.000000e+00,0.000000e+00,0.000000e+00,0.000000e+00,0.000000e+00,0.000000e+00,0.000000e+00,0.000000e+00,0.000000e+00,0.000000e+00,0.000000e+00,0.000000e+00,0.000000e+00,0.000000e+00,0.000000e+00,0.000000e+00,0.000000e+00,0.000000e+00,0.000000e+00,0.000000e+00,0.000000e+00,0.000000e+00,0.000000e+00,0.000000e+00,0.000000e+00,0.000000e+00,0.000000e+00,0.000000e+00,0.000000e+00,0.000000e+00,0.000000e+00,0.000000e+00,0.000000e+00,0.000000e+00,0.000000e+00,0.000000e+00,0.000000e+00,0.000000e+00,0.000000e+00,0.000000e+00,0.000000e+00,0.000000e+00,0.000000e+00,0.000000e+00,0.000000e+00,0.000000e+00,0.000000e+00,0.000000e+00,0.000000e+00,0.000000e+00,0.000000e+00,0.000000e+00,0.000000e+00,0.000000e+00,0.000000e+00,0.000000e+00,0.000000e+00,0.000000e+00,0.000000e+00,0.000000e+00,0.000000e+00,0.000000e+00,0.000000e+00,0.000000e+00,0.000000e+00,0.000000e+00,0.000000e+00,0.000000e+00,0.000000e+00,0.000000e+00,0.000000e+00,0.000000e+00,0.000000e+00,0.000000e+00,0.000000e+00,0.000000e+00,0.000000e+00,0.000000e+00,0.000000e+00,0.000000e+00,0.000000e+00,0.000000e+00,0.000000e+00,0.000000e+00,0.000000e+00,0.000000e+00,0.000000e+00,0.000000e+00,0.000000e+00,0.000000e+00,0.000000e+00,0.000000e+00,0.000000e+00,0.000000e+00,0.000000e+00,0.000000e+00,0.000000e+00,0.000000e+00,0.000000e+00,0.000000e+00,0.000000e+00,0.000000e+00,0.000000e+00,0.000000e+00,0.000000e+00,0.000000e+00,0.000000e+00,0.000000e+00,0.000000e+00,0.000000e+00,0.000000e+00,0.000000e+00,0.000000e+00,0.000000e+00,0.000000e+00,0.000000e+00,0.000000e+00,0.000000e+00,0.000000e+00,0.000000e+00,0.000000e+00,0.000000e+00,0.000000e+00,0.000000e+00,0.000000e+00,0.000000e+00,0.000000e+00,0.000000e+00,0.000000e+00,0.000000e+00,0.000000e+00,0.000000e+00,0.000000e+00,0.000000e+00,0.000000e+00,0.000000e+00,0.000000e+00,0.000000e+00,0.000000e+00,0.000000e+00,0.000000e+00,0.000000e+00,0.000000e+00,0.000000e+00,0.000000e+00,0.000000e+00,0.000000e+00,0.000000e+00,0.000000e+00,0.000000e+00,0.000000e+00,0.000000e+00,0.000000e+00,0.000000e+00,0.000000e+00,0.000000e+00,0.000000e+00,0.000000e+00,0.000000e+00,0.000000e+00,0.000000e+00,0.000000e+00,0.000000e+00,0.000000e+00,0.000000e+00,0.000000e+00,0.000000e+00,0.000000e+00,0.000000e+00,0.000000e+00,0.000000e+00,0.000000e+00,0.000000e+00,0.000000e+00,0.000000e+00,0.000000e+00,0.000000e+00,0.000000e+00,0.000000e+00,0.000000e+00,0.000000e+00,0.000000e+00,0.000000e+00,0.000000e+00,0.000000e+00,0.000000e+00,0.000000e+00,0.000000e+00,0.000000e+00,0.000000e+00,0.000000e+00,0.000000e+00,0.000000e+00,0.000000e+00,0.000000e+00,0.000000e+00,0.000000e+00,0.000000e+00,0.000000e+00,0.000000e+00,0.000000e+00,0.000000e+00,0.000000e+00,0.000000e+00,0.000000e+00,0.000000e+00,0.000000e+00,0.000000e+00,0.000000e+00,0.000000e+00,0.000000e+00,0.000000e+00,0.000000e+00,0.000000e+00,0.000000e+00,0.000000e+00,0.000000e+00,0.000000e+00,0.000000e+00,0.000000e+00,0.000000e+00,0.000000e+00,0.000000e+00,0.000000e+00,0.000000e+00,0.000000e+00,0.000000e+00,0.000000e+00,0.000000e+00,0.000000e+00,0.000000e+00,0.000000e+00,0.000000e+00,0.000000e+00,0.000000e+00,0.000000e+00,0.000000e+00,0.000000e+00,0.000000e+00,0.000000e+00,0.000000e+00,0.000000e+00,0.000000e+00,0.000000e+00,0.000000e+00,0.000000e+00,0.000000e+00,0.000000e+00,0.000000e+00,0.000000e+00,0.000000e+00,0.000000e+00,0.000000e+00,0.000000e+00,0.000000e+00,0.000000e+00,0.000000e+00,0.000000e+00,0.000000e+00,0.000000e+00,0.000000e+00,0.000000e+00,0.000000e+00,0.000000e+00,0.000000e+00,0.000000e+00,0.000000e+00,0.000000e+00,0.000000e+00,0.000000e+00,0.000000e+00,0.000000e+00,0.000000e+00,0.000000e+00,0.000000e+00,0.000000e+00,0.000000e+00,0.000000e+00,0.000000e+00,0.000000e+00,0.000000e+00,0.000000e+00,0.000000e+00,0.000000e+00,0.000000e+00,0.000000e+00,0.000000e+00,0.000000e+00,0.000000e+00,0.000000e+00,0.000000e+00,0.000000e+00,0.000000e+00,0.000000e+00,0.000000e+00,0.000000e+00,0.000000e+00,0.000000e+00,0.000000e+00,0.000000e+00,0.000000e+00,0.000000e+00,0.000000e+00,0.000000e+00,0.000000e+00,0.000000e+00,0.000000e+00,0.000000e+00,0.000000e+00,0.000000e+00,0.000000e+00,0.000000e+00,0.000000e+00,0.000000e+00,0.000000e+00,0.000000e+00,0.000000e+00,0.000000e+00,0.000000e+00,0.000000e+00,0.000000e+00,0.000000e+00,0.000000e+00,0.000000e+00,0.000000e+00,0.000000e+00,0.000000e+00,0.000000e+00,0.000000e+00,0.000000e+00,0.000000e+00,0.000000e+00,0.000000e+00,0.000000e+00,0.000000e+00,0.000000e+00,0.000000e+00,0.000000e+00,0.000000e+00,0.000000e+00,0.000000e+00,0.000000e+00,0.000000e+00,0.000000e+00,0.000000e+00,0.000000e+00,0.000000e+00,0.000000e+00,0.000000e+00,0.000000e+00,0.000000e+00,0.000000e+00,0.000000e+00,0.000000e+00,0.000000e+00,0.000000e+00,0.000000e+00,0.000000e+00,0.000000e+00,0.000000e+00,0.000000e+00,0.000000e+00,0.000000e+00,0.000000e+00,0.000000e+00,0.000000e+00,0.000000e+00,0.000000e+00,0.000000e+00,0.000000e+00,0.000000e+00,0.000000e+00,0.000000e+00,0.000000e+00,0.000000e+00,0.000000e+00,0.000000e+00,0.000000e+00,0.000000e+00,0.000000e+00,0.000000e+00,0.000000e+00,0.000000e+00,0.000000e+00,0.000000e+00,0.000000e+00,0.000000e+00,0.000000e+00,0.000000e+00,0.000000e+00,0.000000e+00,0.000000e+00,0.000000e+00,0.000000e+00,0.000000e+00,0.000000e+00,0.000000e+00,0.000000e+00,0.000000e+00,0.000000e+00,0.000000e+00,0.000000e+00,0.000000e+00,0.000000e+00,0.000000e+00,0.000000e+00,0.000000e+00,0.000000e+00,0.000000e+00,0.000000e+00,0.000000e+00,0.000000e+00,0.000000e+00,0.000000e+00,0.000000e+00,0.000000e+00,0.000000e+00,0.000000e+00,0.000000e+00,0.000000e+00,0.000000e+00,0.000000e+00,0.000000e+00,0.000000e+00,0.000000e+00,0.000000e+00,0.000000e+00,0.000000e+00,0.000000e+00,0.000000e+00,0.000000e+00,0.000000e+00,0.000000e+00,0.000000e+00,0.000000e+00,0.000000e+00,0.000000e+00,0.000000e+00,0.000000e+00,0.000000e+00,0.000000e+00,0.000000e+00,0.000000e+00,0.000000e+00,0.000000e+00,0.000000e+00,0.000000e+00,0.000000e+00,0.000000e+00,0.000000e+00,0.000000e+00,0.000000e+00,0.000000e+00,0.000000e+00,0.000000e+00,0.000000e+00,0.000000e+00,0.000000e+00,0.000000e+00,0.000000e+00,0.000000e+00,0.000000e+00,0.000000e+00,0.000000e+00,0.000000e+00,0.000000e+00,0.000000e+00,0.000000e+00,0.000000e+00,0.000000e+00,0.000000e+00,0.000000e+00,0.000000e+00,0.000000e+00,0.000000e+00,0.000000e+00,0.000000e+00,0.000000e+00,0.000000e+00,0.000000e+00,0.000000e+00,0.000000e+00,0.000000e+00,0.000000e+00,0.000000e+00,0.000000e+00,0.000000e+00,0.000000e+00,0.000000e+00,0.000000e+00,0.000000e+00,0.000000e+00,0.000000e+00,0.000000e+00,0.000000e+00,0.000000e+00,0.000000e+00,0.000000e+00,0.000000e+00,0.000000e+00,0.000000e+00,0.000000e+00,0.000000e+00,0.000000e+00,0.000000e+00,0.000000e+00,0.000000e+00,0.000000e+00,0.000000e+00,0.000000e+00,0.000000e+00,0.000000e+00,0.000000e+00,0.000000e+00,0.000000e+00,0.000000e+00,0.000000e+00,0.000000e+00,0.000000e+00,0.000000e+00,0.000000e+00,0.000000e+00,0.000000e+00,0.000000e+00,0.000000e+00,0.000000e+00,0.000000e+00,0.000000e+00,0.000000e+00,0.000000e+00,0.000000e+00,0.000000e+00,0.000000e+00,0.000000e+00,0.000000e+00,0.000000e+00,0.000000e+00,0.000000e+00,0.000000e+00,0.000000e+00,0.000000e+00,0.000000e+00,0.000000e+00,0.000000e+00,0.000000e+00,0.000000e+00,0.000000e+00,0.000000e+00,0.000000e+00,0.000000e+00,0.000000e+00,0.000000e+00,0.000000e+00,0.000000e+00,0.000000e+00,0.000000e+00,0.000000e+00,0.000000e+00,0.000000e+00,0.000000e+00,0.000000e+00,0.000000e+00,0.000000e+00,0.000000e+00,0.000000e+00,0.000000e+00,0.000000e+00,0.000000e+00,0.000000e+00,0.000000e+00,0.000000e+00,0.000000e+00,0.000000e+00,0.000000e+00,0.000000e+00,0.000000e+00,0.000000e+00,0.000000e+00,0.000000e+00,0.000000e+00,0.000000e+00,0.000000e+00,0.000000e+00,0.000000e+00,0.000000e+00,0.000000e+00,0.000000e+00,0.000000e+00,0.000000e+00,0.000000e+00,0.000000e+00,0.000000e+00,0.000000e+00,0.000000e+00,0.000000e+00,0.000000e+00,0.000000e+00,0.000000e+00,0.000000e+00,0.000000e+00,0.000000e+00,0.000000e+00,0.000000e+00,0.000000e+00,0.000000e+00,0.000000e+00,0.000000e+00,0.000000e+00,0.000000e+00,0.000000e+00,0.000000e+00,0.000000e+00,0.000000e+00,0.000000e+00,0.000000e+00,0.000000e+00,0.000000e+00,0.000000e+00,0.000000e+00,0.000000e+00,0.000000e+00,0.000000e+00,0.000000e+00,0.000000e+00,0.000000e+00,0.000000e+00,0.000000e+00,0.000000e+00,0.000000e+00,0.000000e+00,0.000000e+00,0.000000e+00,0.000000e+00,0.000000e+00,0.000000e+00,0.000000e+00,0.000000e+00,0.000000e+00,0.000000e+00,0.000000e+00,0.000000e+00,0.000000e+00,0.000000e+00,0.000000e+00,0.000000e+00,0.000000e+00,0.000000e+00,0.000000e+00,0.000000e+00,0.000000e+00,0.000000e+00,0.000000e+00,0.000000e+00,0.000000e+00,0.000000e+00,0.000000e+00,0.000000e+00,0.000000e+00,0.000000e+00,0.000000e+00,0.000000e+00,0.000000e+00,0.000000e+00,0.000000e+00,0.000000e+00,0.000000e+00,0.000000e+00,0.000000e+00,0.000000e+00,0.000000e+00,0.000000e+00,0.000000e+00,0.000000e+00,0.000000e+00,0.000000e+00,0.000000e+00,0.000000e+00,0.000000e+00,0.000000e+00,0.000000e+00,0.000000e+00,0.000000e+00,0.000000e+00,0.000000e+00,0.000000e+00,0.000000e+00,0.000000e+00,0.000000e+00,0.000000e+00,0.000000e+00,0.000000e+00,0.000000e+00,0.000000e+00,0.000000e+00,0.000000e+00,0.000000e+00,0.000000e+00,0.000000e+00,0.000000e+00,0.000000e+00,0.000000e+00,0.000000e+00,0.000000e+00,0.000000e+00,0.000000e+00,0.000000e+00,0.000000e+00,0.000000e+00,0.000000e+00,0.000000e+00,0.000000e+00,0.000000e+00,0.000000e+00,0.000000e+00,0.000000e+00,0.000000e+00,0.000000e+00,0.000000e+00,0.000000e+00,0.000000e+00,0.000000e+00,0.000000e+00,0.000000e+00,0.000000e+00,0.000000e+00,0.000000e+00,0.000000e+00,0.000000e+00,0.000000e+00,0.000000e+00,0.000000e+00,0.000000e+00,0.000000e+00,0.000000e+00,0.000000e+00,0.000000e+00,0.000000e+00,0.000000e+00,0.000000e+00,0.000000e+00,0.000000e+00,0.000000e+00,0.000000e+00,0.000000e+00,0.000000e+00,0.000000e+00,0.000000e+00,0.000000e+00,0.000000e+00,0.000000e+00,0.000000e+00,0.000000e+00,0.000000e+00,0.000000e+00,0.000000e+00,0.000000e+00,0.000000e+00,0.000000e+00,0.000000e+00,0.000000e+00,0.000000e+00,0.000000e+00,0.000000e+00,0.000000e+00,0.000000e+00,0.000000e+00,0.000000e+00,0.000000e+00,0.000000e+00,0.000000e+00,0.000000e+00,0.000000e+00,0.000000e+00,0.000000e+00,0.000000e+00,0.000000e+00,0.000000e+00,0.000000e+00,0.000000e+00,0.000000e+00,0.000000e+00,0.000000e+00,0.000000e+00,0.000000e+00,0.000000e+00,0.000000e+00,0.000000e+00,0.000000e+00,0.000000e+00,0.000000e+00,0.000000e+00,0.000000e+00,0.000000e+00,0.000000e+00,0.000000e+00,0.000000e+00,0.000000e+00,0.000000e+00,0.000000e+00,0.000000e+00,0.000000e+00,0.000000e+00,0.000000e+00,0.000000e+00,0.000000e+00,0.000000e+00,0.000000e+00,0.000000e+00,0.000000e+00,0.000000e+00,0.000000e+00,0.000000e+00,0.000000e+00,0.000000e+00,0.000000e+00,0.000000e+00,0.000000e+00,0.000000e+00,0.000000e+00,0.000000e+00,0.000000e+00,0.000000e+00,0.000000e+00,0.000000e+00,0.000000e+00,0.000000e+00,0.000000e+00,0.000000e+00,0.000000e+00,0.000000e+00,0.000000e+00,0.000000e+00,0.000000e+00,0.000000e+00,0.000000e+00,0.000000e+00,0.000000e+00,0.000000e+00,0.000000e+00,0.000000e+00,0.000000e+00,0.000000e+00,0.000000e+00,0.000000e+00,0.000000e+00,0.000000e+00,0.000000e+00,0.000000e+00,0.000000e+00,0.000000e+00,0.000000e+00,0.000000e+00,0.000000e+00,0.000000e+00,0.000000e+00,0.000000e+00,0.000000e+00,0.000000e+00,0.000000e+00,0.000000e+00,0.000000e+00,0.000000e+00,0.000000e+00,0.000000e+00,0.000000e+00,0.000000e+00,0.000000e+00,0.000000e+00,0.000000e+00,0.000000e+00,0.000000e+00,0.000000e+00,0.000000e+00,0.000000e+00,0.000000e+00,0.000000e+00,0.000000e+00,0.000000e+00,0.000000e+00,0.000000e+00,0.000000e+00,0.000000e+00,0.000000e+00,0.000000e+00,0.000000e+00,0.000000e+00,0.000000e+00,0.000000e+00,0.000000e+00,0.000000e+00,0.000000e+00,0.000000e+00,0.000000e+00,0.000000e+00,0.000000e+00,0.000000e+00,0.000000e+00,0.000000e+00,0.000000e+00,0.000000e+00,0.000000e+00,0.000000e+00,0.000000e+00,0.000000e+00,0.000000e+00,0.000000e+00,0.000000e+00,0.000000e+00,0.000000e+00,0.000000e+00,0.000000e+00,0.000000e+00,0.000000e+00,0.000000e+00,0.000000e+00,0.000000e+00,0.000000e+00,0.000000e+00,0.000000e+00,0.000000e+00,0.000000e+00,0.000000e+00,0.000000e+00,0.000000e+00,0.000000e+00,0.000000e+00,0.000000e+00,0.000000e+00,0.000000e+00,0.000000e+00,0.000000e+00,0.000000e+00,0.000000e+00,0.000000e+00,0.000000e+00,0.000000e+00,0.000000e+00,0.000000e+00,0.000000e+00,0.000000e+00,0.000000e+00,0.000000e+00,0.000000e+00,0.000000e+00,0.000000e+00,0.000000e+00,0.000000e+00,0.000000e+00,0.000000e+00,0.000000e+00,0.000000e+00,0.000000e+00,0.000000e+00,0.000000e+00,0.000000e+00,0.000000e+00,0.000000e+00,0.000000e+00,0.000000e+00,0.000000e+00,0.000000e+00,0.000000e+00,0.000000e+00,0.000000e+00,0.000000e+00,0.000000e+00,0.000000e+00,0.000000e+00,0.000000e+00,0.000000e+00,0.000000e+00,0.000000e+00,0.000000e+00,0.000000e+00,0.000000e+00,0.000000e+00,0.000000e+00,0.000000e+00,0.000000e+00,0.000000e+00,0.000000e+00,0.000000e+00,0.000000e+00,0.000000e+00,0.000000e+00,0.000000e+00,0.000000e+00,0.000000e+00,0.000000e+00,0.000000e+00,0.000000e+00,0.000000e+00,0.000000e+00,0.000000e+00,0.000000e+00,0.000000e+00,0.000000e+00,0.000000e+00,0.000000e+00,0.000000e+00,0.000000e+00,0.000000e+00,0.000000e+00,0.000000e+00,0.000000e+00,0.000000e+00,0.000000e+00,0.000000e+00,0.000000e+00,0.000000e+00,0.000000e+00,0.000000e+00,0.000000e+00,0.000000e+00,0.000000e+00,0.000000e+00,0.000000e+00,0.000000e+00,0.000000e+00,0.000000e+00,0.000000e+00,0.000000e+00,0.000000e+00,0.000000e+00,0.000000e+00,0.000000e+00,0.000000e+00,0.000000e+00,0.000000e+00,0.000000e+00,0.000000e+00,0.000000e+00,0.000000e+00,0.000000e+00,0.000000e+00,0.000000e+00,0.000000e+00,0.000000e+00,0.000000e+00,0.000000e+00,0.000000e+00,0.000000e+00,0.000000e+00,0.000000e+00,0.000000e+00,0.000000e+00,0.000000e+00,0.000000e+00,0.000000e+00,0.000000e+00,0.000000e+00,0.000000e+00,0.000000e+00,0.000000e+00,0.000000e+00,0.000000e+00,0.000000e+00,0.000000e+00,0.000000e+00,0.000000e+00,0.000000e+00,0.000000e+00,0.000000e+00,0.000000e+00,0.000000e+00,0.000000e+00,0.000000e+00,0.000000e+00,0.000000e+00,0.000000e+00,0.000000e+00,0.000000e+00,0.000000e+00,0.000000e+00,0.000000e+00,0.000000e+00,0.000000e+00,0.000000e+00,0.000000e+00,0.000000e+00,0.000000e+00,0.000000e+00,0.000000e+00,0.000000e+00,0.000000e+00,0.000000e+00,0.000000e+00,0.000000e+00,0.000000e+00,0.000000e+00,0.000000e+00,0.000000e+00,0.000000e+00,0.000000e+00,0.000000e+00,0.000000e+00,0.000000e+00,0.000000e+00,0.000000e+00,0.000000e+00,0.000000e+00,0.000000e+00,0.000000e+00,0.000000e+00,0.000000e+00,0.000000e+00,0.000000e+00,0.000000e+00,0.000000e+00,0.000000e+00,0.000000e+00,0.000000e+00,0.000000e+00,0.000000e+00,0.000000e+00,0.000000e+00,0.000000e+00,0.000000e+00,0.000000e+00,0.000000e+00,0.000000e+00,0.000000e+00,0.000000e+00,0.000000e+00,0.000000e+00,0.000000e+00,0.000000e+00,0.000000e+00,0.000000e+00,0.000000e+00,0.000000e+00,0.000000e+00,0.000000e+00,0.000000e+00,0.000000e+00,0.000000e+00,0.000000e+00,0.000000e+00,0.000000e+00,0.000000e+00,0.000000e+00,0.000000e+00,0.000000e+00,0.000000e+00,0.000000e+00,0.000000e+00,0.000000e+00,0.000000e+00,0.000000e+00,0.000000e+00,0.000000e+00,0.000000e+00,0.000000e+00,0.000000e+00,0.000000e+00,0.000000e+00,0.000000e+00,0.000000e+00,0.000000e+00,0.000000e+00,0.000000e+00,0.000000e+00,0.000000e+00,0.000000e+00,0.000000e+00,0.000000e+00,0.000000e+00,0.000000e+00,0.000000e+00,0.000000e+00,0.000000e+00,0.000000e+00,0.000000e+00,0.000000e+00,0.000000e+00,0.000000e+00,0.000000e+00,0.000000e+00,0.000000e+00,0.000000e+00,0.000000e+00,0.000000e+00,0.000000e+00,0.000000e+00,0.000000e+00,0.000000e+00,0.000000e+00,0.000000e+00,0.000000e+00,0.000000e+00,0.000000e+00,0.000000e+00,0.000000e+00,0.000000e+00,0.000000e+00,0.000000e+00,0.000000e+00,0.000000e+00,0.000000e+00,0.000000e+00,0.000000e+00,0.000000e+00,0.000000e+00,0.000000e+00,0.000000e+00,0.000000e+00,0.000000e+00,0.000000e+00
OnlyAWGChans       False
PCycleAllowed      True
PCycleOn           True
PPExtTrg           False
PPExtTrgSlope      Rising
PlsSPELEXPSlct     2P ESEEM vs. B0
PlsSPELGlbTxt      \
;\n\
;       ESEEM package\n\
;\n\
;     PulseSPEL general variables, definitions & conventions\n\
begin defs\n\
; Variables     ; Comments:\n\
\n\
p0   = 12      ; 90 pulse length\n\
p1   = 24      ; 180 pulse length\n\
p2   = 32      ; inversion pulse\n\
p3   = 40      ;\n\
\n\
pg   = 70       ; Integrator Gate Width (RESERVED)\n\
d0   = 360     ; Detection Trigger offset time\n\
\n\
d1   = 100     ; tau\n\
d2   = 180     ; tau 2 (Remote Detection ESEEM and 5 pulse ESEEM)\n\
d3   = 400     ; T\n\
d4   = 400     ;\n\
d5   = 8       ; delay for Store pulse in Remote Detection 2pulse ESEEM and 5 pulse ESEEM\n\
\n\
d9   = 0       ; DAF (Delay After Flash) delay pulse sequence until\n\
               ; after external event (eg. laser pulse)\n\
d30  = 4       ; 1st time scale increment\n\
d31  = 4       ; 2nd time scale increment\n\
\n\
a    = 50      ; (RESERVED) number of transient averages (TRANS)\n\
               ; if greater than 1024, a must be a multiple of 1024\n\
h    = 50      ; (CONVENTION) number of shots per point (INTG and SPT)\n\
n    = 1       ; (CONVENTION) number of sweeps to accumulate\n\
\n\
srt  = 40 * srtu ; (RESERVED) SRT - Shot Repetition Time (srtu=1.02 us)\n\
\n\
b    = 1       ;\n\
c    = 1       ;\n\
r    = 1       ;\n\
w    = 800     ; (CONVENTION) Split point of sweeps (points)\n\
               ; i.e. pulse separation where TWT gate pulse can be split.\n\
dx   = 0       ; (RESERVED) 1st time scale starting value\n\
dy   = 0       ; (RESERVED) 2nd time scale starting value\n\
end defs\n\
\n\
; Note:\n\
;       Variables Marked 'RESERVED' = variable may be used for other times,\n\
;                                       however only this variable can change\n\
;                                        the indicated parameter.\n\
;                                       eg. only 'a' will change the number of\n\
;                                           transients averaged in SpecJet\n\
\n\
\n
PlsSPELLISTSlct    16-step
PlsSPELPhPrgEx     Normal
PlsSPELPrg         ESEEM/2p_ESEEM.exp
PlsSPELPrgTxt      \
;\n\
; 2-Pulse ESEEM\n\
;\n\
;\n\
begin defs		; dimension of data array [sx,sy]\n\
 dim s[512]		; 	for set-up\n\
 dim1 s[512]		; 	for fieldsweep\n\
 dim2 s[256]		;	for ESEEM\n\
 dim3 s[500,300]	;	for ESEEM vs. field\n\
end defs\n\
;\n\
;\n\
begin lists "none"\n\
 ph1 +x\n\
 ph2 +x\n\
 ph3 +x\n\
 ph4 +x\n\
 ph5 +x\n\
 asg1 +a\n\
 bsg1 +b\n\
end lists\n\
\n\
begin lists1 "2-step"\n\
 ph1 +x -x\n\
 ph2 +x +x\n\
 asg1 +a -a\n\
 bsg1 +b -b\n\
end lists1\n\
\n\
begin lists2 "16-step"\n\
 ph1 +x -x +y -y  +x -x +y -y\n\
 ph2 +x -x +y -y  -x +x -y +y   +y -y -x +x -y +y +x -x\n\
 asg1 +a -a +b -b  +a -a +b -b  -a +a -b +b -a +a -b +b\n\
 bsg1 +b -b -a +a  +b -b -a +a  -b +b +a -a -b +b +a -a\n\
end lists2\n\
;\n\
;\n\
;\n\
; Standing Echo for 2-Pulse Set-Up\n\
;\n\
begin exp "2P ESE Setup" [SPT QUAD]\n\
; QUAD detection of Transient\n\
\n\
dx = 0\n\
  sweep x = 1 to sx\n\
\n\
   shot i=1 to h		; accumulation loop\n\
    d9				; DAF (Delay After Flash)\n\
    p0 [ph1]			; 1st pulse and phase program\n\
    d1				; tau\n\
    p1 [ph2]			; 2nd pulse and phase program\n\
    d1				; tau\n\
    d0				; acquistion delay\n\
    dx				; acquisition delay offset\n\
    acq [sg1]			; acquisition\n\
   next i			; end of accumulation loop\n\
\n\
   dx = dx + d30\n\
  next x\n\
\n\
end exp\n\
\n\
;\n\
; 2-Pulse Field Sweep\n\
;\n\
begin exp1 "2P ESE Field Sweep" [INTG QUAD]\n\
; QUAD detection with Integration\n\
\n\
 for k=1 to n			; averaging loop\n\
  totscans(n)			; output of total number of scans\n\
\n\
  bsweep x=1 to sx		; field sweep loop\n\
   shot i=1 to h		; accumulation loop\n\
    d9				; DAF (Delay After Flash)\n\
    p0 [ph1]			; 1st pulse and phase program\n\
    d1				; tau\n\
    p1 [ph2]			; 2nd pulse and phase program\n\
    d1				; tau\n\
    d0				; constant acquisition delay\n\
    acq [sg1]			; acquisition\n\
   next i			; end of accumulation loop\n\
\n\
  next x			; end of field sweep loop\n\
\n\
  scansdone(k)			; output of scans done\n\
 next k				; end of averaging loop\n\
\n\
end exp1\n\
\n\
;\n\
; 2-Pulse ESEEM\n\
;\n\
begin exp2 "2P ESEEM" [SPT QUAD]\n\
; QUAD detection Single Point\n\
\n\
 for k=1 to n			; averaging loop\n\
  totscans(n)			; output of total number of scans\n\
\n\
  dx=d1				; starting tau and assignment of x-axis\n\
\n\
  sweep x=1 to sx		; tau sweep loop\n\
   shot i=1 to h		; accumulation loop\n\
    d9				; DAF (Delay After Flash)\n\
    p0 [ph1]			; 1st pulse and phase program\n\
    dx				; tau\n\
    p1 [ph2]			; 2nd pulse and phase program\n\
    dx				; tau\n\
    d0				; constant acquisition delay\n\
    acq [sg1]			; acquisition\n\
   next i			; end of accumulation loop\n\
\n\
    dx=dx+d30			; increment tau\n\
\n\
  next x			; end of tau sweep loop\n\
\n\
  scansdone(k)			; output of scans done\n\
 next k				; end of averaging loop\n\
\n\
end exp2\n\
\n\
;\n\
; 2-Pulse ESEEM vs Field Sweep\n\
;\n\
begin exp3 "2P ESEEM vs. B0" [INTG QUAD]\n\
; QUAD detection with Integration\n\
\n\
 bsweep y=1 to sy		; field sweep on y-axis\n\
\n\
 for k=1 to n			; averaging loop for time scan\n\
  totscans(n)			; output of total number of scans\n\
\n\
  dx=d1				; starting tau and assignment of x-axis\n\
\n\
  sweep x=1 to sx		; tau sweep loop\n\
   shot i=1 to h		; accumulation loop\n\
    d9				; DAF (Delay After Flash)\n\
    p0 [ph1]			; 1st pulse and phase program\n\
    dx				; tau\n\
    p1 [ph2]  			; 2nd pulse and phase program\n\
    dx				; tau\n\
    d0				; constant acquisition delay\n\
    acq [sg1]			; acquisition\n\
   next i			; end of accumulation loop\n\
\n\
   dx=dx+d30			; increment tau\n\
  next x			; end of sweep loop\n\
\n\
  scansdone(k)			; output of scans done\n\
 next k				; end of averaging loop\n\
\n\
 next y				; end of field sweep\n\
\n\
end exp3\n\
\n\
\n
PlsSPELShpTxt      
Psd1               {2;302,4;0} 0,0,250,350,0,0,0,0,0,0,0,0,0,0,0,0,0,0,0,0,0,0,0,0,0,0,0,0,0,0,0,0,0,0,0,0,0,0,0,0,0,0,0,0,0,0,0,0,0,0,0,0,0,0,0,0,0,0,0,0,0,0,0,0,0,0,0,0,0,0,0,0,0,0,0,0,0,0,0,0,0,0,0,0,0,0,0,0,0,0,0,0,0,0,0,0,0,0,0,0,0,0,0,0,0,0,0,0,0,0,0,0,0,0,0,0,0,0,0,0,0,0,0,0,0,0,0,0,0,0,0,0,0,0,0,0,0,0,0,0,0,0,0,0,0,0,0,0,0,0,0,0,0,0,0,0,0,0,0,0,0,0,0,0,0,0,0,0,0,0,0,0,0,0,0,0,0,0,0,0,0,0,0,0,0,0,0,0,0,0,0,0,0,0,0,0,0,0,0,0,0,0,0,0,0,0,0,0,0,0,0,0,0,0,0,0,0,0,0,0,0,0,0,0,0,0,0,0,0,0,0,0,0,0,0,0,0,0,0,0,0,0,0,0,0,0,0,0,0,0,0,0,0,0,0,0,0,0,0,0,0,0,0,0,0,0,0,0,0,0,0,0,0,0,0,0,0,0,0,0,0,0,0,0,0,0,0,0,0,0,0,0,0,0,0,0,0,0,0,0,0,0,0,0,18,30,0,0,0,0,0,0,0,0,0,0,0,0,0,0,0,0,0,0,0,0,0,0,0,0,0,0,0,0,0,0,0,0,0,0,0,0,0,0,0,0,0,0,0,0,0,0,0,0,0,0,0,0,0,0,0,0,0,0,0,0,0,0,0,0,0,0,0,0,0,0,0,0,0,0,0,0,0,0,0,0,0,0,0,0,0,0,0,0,0,0,0,0,0,0,0,0,0,0,0,0,0,0,0,0,0,0,0,0,0,0,0,0,0,0,0,0,0,0,0,0,0,0,0,0,0,0,0,0,0,0,0,0,0,0,0,0,0,0,0,0,0,0,0,0,0,0,0,0,0,0,0,0,0,0,0,0,0,0,0,0,0,0,0,0,0,0,0,0,0,0,0,0,0,0,0,0,0,0,0,0,0,0,0,0,0,0,0,0,0,0,0,0,0,0,0,0,0,0,0,0,0,0,0,0,0,0,0,0,0,0,0,0,0,0,0,0,0,0,0,0,0,0,0,0,0,0,0,0,0,0,0,0,0,0,0,0,0,0,0,0,0,0,0,0,0,0,0,0,0,0,0,0,0,0,0,0,0,0,0,0,0,0,0,0,0,0,0,0,0,0,0,0,0,0,0,0,0,0,0,0,0,0,0,0,0,0,0,0,0,0,0,0,0,0,0,0,0,0,0,0,0,4,0,0,0,0,0,0,0,0,0,0,0,0,0,0,0,0,0,0,0,0,0,0,0,0,0,0,0,0,0,0,0,0,0,0,0,0,0,0,0,0,0,0,0,0,0,0,0,0,0,0,0,0,0,0,0,0,0,0,0,0,0,0,0,0,0,0,0,0,0,0,0,0,0,0,0,0,0,0,0,0,0,0,0,0,0,0,0,0,0,0,0,0,0,0,0,0,0,0,0,0,0,0,0,0,0,0,0,0,0,0,0,0,0,0,0,0,0,0,0,0,0,0,0,0,0,0,0,0,0,0,0,0,0,0,0,0,0,0,0,0,0,0,0,0,0,0,0,0,0,0,0,0,0,0,0,0,0,0,0,0,0,0,0,0,0,0,0,0,0,0,0,0,0,0,0,0,0,0,0,0,0,0,0,0,0,0,0,0,0,0,0,0,0,0,0,0,0,0,0,0,0,0,0,0,0,0,0,0,0,0,0,0,0,0,0,0,0,0,0,0,0,0,0,0,0,0,0,0,0,0,0,0,0,0,0,0,0,0,0,0,0,0,0,0,0,0,0,0,0,0,0,0,0,0,0,0,0,0,0,0,0,0,0,0,0,0,0,0,0,0,0,0,0,0,0,0,0,0,0,0,0,0,0,0,0,0,0,0,0,0,0,0,0,0,0,0,0,0,0,1,0,0,0,0,0,0,0,0,0,0,0,0,0,0,0,0,0,0,0,0,0,0,0,0,0,0,0,0,0,0,0,0,0,0,0,0,0,0,0,0,0,0,0,0,0,0,0,0,0,0,0,0,0,0,0,0,0,0,0,0,0,0,0,0,0,0,0,0,0,0,0,0,0,0,0,0,0,0,0,0,0,0,0,0,0,0,0,0,0,0,0,0,0,0,0,0,0,0,0,0,0,0,0,0,0,0,0,0,0,0,0,0,0,0,0,0,0,0,0,0,0,0,0,0,0,0,0,0,0,0,0,0,0,0,0,0,0,0,0,0,0,0,0,0,0,0,0,0,0,0,0,0,0,0,0,0,0,0,0,0,0,0,0,0,0,0,0,0,0,0,0,0,0,0,0,0,0,0,0,0,0,0,0,0,0,0,0,0,0,0,0,0,0,0,0,0,0,0,0,0,0,0,0,0,0,0,0,0,0,0,0,0,0,0,0,0,0,0,0,0,0,0,0,0,0,0,0,0,0,0,0,0,0,0,0,0,0,0,0,0,0,0,0,0,0,0,0,0,0,0,0,0,0,0,0,0,0,0,0,0,0,0,0,0,0,0,0,0,0,0,0,0,0,0,0,0,0,0,0,0,0,0,0,0,0,0,0,0,0,0,0,0,0,0,0,0,0,0,0,0
Psd10              {2;302,4;0} 0,246,0,0,0,0,0,0,0,0,0,0,0,0,0,0,0,0,0,0,0,0,0,0,0,0,0,0,0,0,0,0,0,0,0,0,0,0,0,0,0,0,0,0,0,0,0,0,0,0,0,0,0,0,0,0,0,0,0,0,0,0,0,0,0,0,0,0,0,0,0,0,0,0,0,0,0,0,0,0,0,0,0,0,0,0,0,0,0,0,0,0,0,0,0,0,0,0,0,0,0,0,0,0,0,0,0,0,0,0,0,0,0,0,0,0,0,0,0,0,0,0,0,0,0,0,0,0,0,0,0,0,0,0,0,0,0,0,0,0,0,0,0,0,0,0,0,0,0,0,0,0,0,0,0,0,0,0,0,0,0,0,0,0,0,0,0,0,0,0,0,0,0,0,0,0,0,0,0,0,0,0,0,0,0,0,0,0,0,0,0,0,0,0,0,0,0,0,0,0,0,0,0,0,0,0,0,0,0,0,0,0,0,0,0,0,0,0,0,0,0,0,0,0,0,0,0,0,0,0,0,0,0,0,0,0,0,0,0,0,0,0,0,0,0,0,0,0,0,0,0,0,0,0,0,0,0,0,0,0,0,0,0,0,0,0,0,0,0,0,0,0,0,0,0,0,0,0,0,0,0,0,0,0,0,0,0,0,0,0,0,0,0,0,0,0,0,0,0,0,0,0,0,0,0,0,0,0,0,0,0,0,0,0,0,0,0,0,0,0,0,0,0,0,0,0,0,0,0,0,0,0,0,0,0,0,0,0,0,0,0,0,0,0,0,0,0,0,0,0,0,0,0,0,0,0,0,0,0,0,0,0,0,0,0,0,0,0,0,0,0,0,0,0,0,0,0,0,0,0,0,0,0,0,0,0,0,0,0,0,0,0,0,0,0,0,0,0,0,0,0,0,0,0,0,0,0,0,0,0,0,0,0,0,0,0,0,0,0,0,0,0,0,0,0,0,0,0,0,0,0,0,0,0,0,0,0,0,0,0,0,0,0,0,0,0,0,0,0,0,0,0,0,0,0,0,0,0,0,0,0,0,0,0,0,0,0,0,0,0,0,0,0,0,0,0,0,0,0,0,0,0,0,0,0,0,0,0,0,0,0,0,0,0,0,0,0,0,0,0,0,0,0,0,0,0,0,0,0,0,0,0,0,0,0,0,0,0,0,0,0,0,0,0,0,0,0,0,0,0,0,0,0,0,0,0,0,0,0,0,0,0,0,0,0,0,0,0,0,0,0,0,0,0,0,0,0,0,0,0,0,0,0,0,0,0,0,0,0,0,0,0,0,0,0,0,0,0,0,0,0,0,0,0,0,0,0,0,0,0,0,0,0,0,0,0,0,0,0,0,0,0,0,0,0,0,0,0,0,0,0,0,0,0,0,0,0,0,0,0,0,0,0,0,0,0,0,0,0,0,0,0,0,0,0,0,0,0,0,0,0,0,0,0,0,0,0,0,0,0,0,0,0,0,0,0,0,0,0,0,0,0,0,0,0,0,0,0,0,0,0,0,0,0,0,0,0,0,0,0,0,0,0,0,0,0,0,0,0,0,0,0,0,0,0,0,0,0,0,0,0,0,0,0,0,0,0,0,0,0,0,0,0,0,0,0,0,0,0,0,0,0,0,0,0,0,0,0,0,0,0,0,0,0,0,0,0,0,0,0,0,0,0,0,0,0,0,0,0,0,0,0,0,0,0,0,0,0,0,0,0,0,0,0,0,0,0,0,0,0,0,0,0,0,0,0,0,0,0,0,0,0,0,0,0,0,0,0,0,0,0,0,0,0,0,0,0,0,0,0,0,0,0,0,0,0,0,0,0,0,0,0,0,0,0,0,0,0,0,0,0,0,0,0,0,0,0,0,0,0,0,0,0,0,0,0,0,0,0,0,0,0,0,0,0,0,0,0,0,0,0,0,0,0,0,0,0,0,0,0,0,0,0,0,0,0,0,0,0,0,0,0,0,0,0,0,0,0,0,0,0,0,0,0,0,0,0,0,0,0,0,0,0,0,0,0,0,0,0,0,0,0,0,0,0,0,0,1,0,0,0,0,0,0,0,0,0,0,0,0,0,0,0,0,0,0,0,0,0,0,0,0,0,0,0,0,0,0,0,0,0,0,0,0,0,0,0,0,0,0,0,0,0,0,0,0,0,0,0,0,0,0,0,0,0,0,0,0,0,0,0,0,0,0,0,0,0,0,0,0,0,0,0,0,0,0,0,0,0,0,0,0,0,0,0,0,0,0,0,0,0,0,0,0,0,0,0,0,0,0,0,0,0,0,0,0,0,0,0,0,0,0,0,0,0,0,0,0,0,0,0,0,0,0,0,0,0,0,0,0,0,0,0,0,0,0,0,0,0,0,0,0,0,0,0,0,0,0,0,0,0,0,0,0,0,0,0,0,0,0,0,0,0,0,0,0,0,0,0,0,0,0,0,0,0,0,0,0,0,0,0,0,0,0,0,0,0,0,0,0,0,0,0,0,0,0,0,0,0,0,0,0,0,0,0,0,0,0,0,0,0,0,0,0,0,0,0,0,0,0,0,0,0,0,0,0,0,0,0,0,0,0,0,0,0,0,0,0,0,0,0,0,0,0,0,0,0,0,0,0,0,0,0,0,0,0,0,0,0,0,0,0,0,0,0,0,0,0,0,0,0,0,0,0,0,0,0,0,0,0,0,0,0,0,0,0,0,0,0,0,0,0,0,0,0,0,0,0
Psd11              {2;302,4;0} 0,0,0,0,0,0,0,0,0,0,0,0,0,0,0,0,0,0,0,0,0,0,0,0,0,0,0,0,0,0,0,0,0,0,0,0,0,0,0,0,0,0,0,0,0,0,0,0,0,0,0,0,0,0,0,0,0,0,0,0,0,0,0,0,0,0,0,0,0,0,0,0,0,0,0,0,0,0,0,0,0,0,0,0,0,0,0,0,0,0,0,0,0,0,0,0,0,0,0,0,0,0,0,0,0,0,0,0,0,0,0,0,0,0,0,0,0,0,0,0,0,0,0,0,0,0,0,0,0,0,0,0,0,0,0,0,0,0,0,0,0,0,0,0,0,0,0,0,0,0,0,0,0,0,0,0,0,0,0,0,0,0,0,0,0,0,0,0,0,0,0,0,0,0,0,0,0,0,0,0,0,0,0,0,0,0,0,0,0,0,0,0,0,0,0,0,0,0,0,0,0,0,0,0,0,0,0,0,0,0,0,0,0,0,0,0,0,0,0,0,0,0,0,0,0,0,0,0,0,0,0,0,0,0,0,0,0,0,0,0,0,0,0,0,0,0,0,0,0,0,0,0,0,0,0,0,0,0,0,0,0,0,0,0,0,0,0,0,0,0,0,0,0,0,0,0,0,0,0,0,0,0,0,0,0,0,0,0,0,0,0,0,0,0,0,0,0,0,0,0,0,0,0,0,0,0,0,0,0,0,0,0,0,0,0,0,0,0,0,0,0,0,0,0,0,0,0,0,0,0,0,0,0,0,0,0,0,0,0,0,0,0,0,0,0,0,0,0,0,0,0,0,0,0,0,0,0,0,0,0,0,0,0,0,0,0,0,0,0,0,0,0,0,0,0,0,0,0,0,0,0,0,0,0,0,0,0,0,0,0,0,0,0,0,0,0,0,0,0,0,0,0,0,0,0,0,0,0,0,0,0,0,0,0,0,0,0,0,0,0,0,0,0,0,0,0,0,0,0,0,0,0,0,0,0,0,0,0,0,0,0,0,0,0,0,0,0,0,0,0,0,0,0,0,0,0,0,0,0,0,0,0,0,0,0,0,0,0,0,0,0,0,0,0,0,0,0,0,0,0,0,0,0,0,0,0,0,0,0,0,0,0,0,0,0,0,0,0,0,0,0,0,0,0,0,0,0,0,0,0,0,0,0,0,0,0,0,0,0,0,0,0,0,0,0,0,0,0,0,0,0,0,0,0,0,0,0,0,0,0,0,0,0,0,0,0,0,0,0,0,0,0,0,0,0,0,0,0,0,0,0,0,0,0,0,0,0,0,0,0,0,0,0,0,0,0,0,0,0,0,0,0,0,0,0,0,0,0,0,0,0,0,0,0,0,0,0,0,0,0,0,0,0,0,0,0,0,0,0,0,0,0,0,0,0,0,0,0,0,0,0,0,0,0,0,0,0,0,0,0,0,0,0,0,0,0,0,0,0,0,0,0,0,0,0,0,0,0,0,0,0,0,0,0,0,0,0,0,0,0,0,0,0,0,0,0,0,0,0,0,0,0,0,0,0,0,0,0,0,0,0,0,0,0,0,0,0,0,0,0,0,0,0,0,0,0,0,0,0,0,0,0,0,0,0,0,0,0,0,0,0,0,0,0,0,0,0,0,0,0,0,0,0,0,0,0,0,0,0,0,0,0,0,0,0,0,0,0,0,0,0,0,0,0,0,0,0,0,0,0,0,0,0,0,0,0,0,0,0,0,0,0,0,0,0,0,0,0,0,0,0,0,0,0,0,0,0,0,0,0,0,0,0,0,0,0,0,0,0,0,0,0,0,0,0,0,0,0,0,0,0,0,0,0,0,0,0,0,0,0,0,0,0,0,0,0,0,0,0,0,0,0,0,0,0,0,0,0,0,0,0,0,0,0,0,0,0,0,0,0,0,0,0,0,0,0,0,0,0,0,0,0,0,0,0,0,0,0,0,0,0,0,0,0,0,0,0,0,0,0,0,0,0,0,0,0,0,0,0,0,0,0,0,0,0,0,0,0,0,0,0,0,0,0,0,0,0,0,0,0,0,0,0,0,0,0,0,0,0,0,0,0,0,0,0,0,0,0,0,0,0,0,0,0,0,0,0,0,0,0,0,0,0,0,0,0,0,0,0,0,0,0,0,0,0,0,0,0,0,0,0,0,0,0,0,0,0,0,0,0,0,0,0,0,0,0,0,0,0,0,0,0,0,0,0,0,0,0,0,0,0,0,0,0,0,0,0,0,0,0,0,0,0,0,0,0,0,0,0,0,0,0,0,0,0,0,0,0,0,0,0,0,0,0,0,0,0,0,0,0,0,0,0,0,0,0,0,0,0,0,0,0,0,0,0,0,0,0,0,0,0,0,0,0,0,0,0,0,0,0,0,0,0,0,0,0,0,0,0,0,0,0,0,0,0,0,0,0,0,0,0,0,0,0,0,0,0,0,0,0,0,0,0,0,0,0,0,0,0,0,0,0,0,0,0,0,0,0,0,0,0,0,0,0,0,0,0,0,0,0,0,0,0,0,0,0,0,0,0,0,0,0,0,0,0,0,0,0,0,0,0,0,0,0,0,0,0,0,0,0,0,0,0,0,0,0,0,0,0,0,0,0,0,0,0,0,0,0,0,0,0,0,0,0,0,0,0,0,0,0,0,0,0,0,0,0,0,0,0,0,0,0,0,0,0,0,0,0,0,0,0,0,0,0,0,0,0,0,0,0,0,0,0,0,0,0,0,0
Psd12              {2;302,4;0} 0,246,0,0,0,0,0,0,0,0,0,0,0,0,0,0,0,0,0,0,0,0,0,0,0,0,0,0,0,0,0,0,0,0,0,0,0,0,0,0,0,0,0,0,0,0,0,0,0,0,0,0,0,0,0,0,0,0,0,0,0,0,0,0,0,0,0,0,0,0,0,0,0,0,0,0,0,0,0,0,0,0,0,0,0,0,0,0,0,0,0,0,0,0,0,0,0,0,0,0,0,0,0,0,0,0,0,0,0,0,0,0,0,0,0,0,0,0,0,0,0,0,0,0,0,0,0,0,0,0,0,0,0,0,0,0,0,0,0,0,0,0,0,0,0,0,0,0,0,0,0,0,0,0,0,0,0,0,0,0,0,0,0,0,0,0,0,0,0,0,0,0,0,0,0,0,0,0,0,0,0,0,0,0,0,0,0,0,0,0,0,0,0,0,0,0,0,0,0,0,0,0,0,0,0,0,0,0,0,0,0,0,0,0,0,0,0,0,0,0,0,0,0,0,0,0,0,0,0,0,0,0,0,0,0,0,0,0,0,0,0,0,0,0,0,0,0,0,0,0,0,0,0,0,0,0,0,0,0,0,0,0,0,0,0,0,0,0,0,0,0,0,0,0,0,0,0,0,0,0,0,0,0,0,0,0,0,0,0,0,0,0,0,0,0,0,0,0,0,0,0,0,0,0,0,0,0,0,0,0,0,0,0,0,0,0,0,0,0,0,0,0,0,0,0,0,0,0,0,0,0,0,0,0,0,0,0,0,0,0,0,0,0,0,0,0,0,0,0,0,0,0,0,0,0,0,0,0,0,0,0,0,0,0,0,0,0,0,0,0,0,0,0,0,0,0,0,0,0,0,0,0,0,0,0,0,0,0,0,0,0,0,0,0,0,0,0,0,0,0,0,0,0,0,0,0,0,0,0,0,0,0,0,0,0,0,0,0,0,0,0,0,0,0,0,0,0,0,0,0,0,0,0,0,0,0,0,0,0,0,0,0,0,0,0,0,0,0,0,0,0,0,0,0,0,0,0,0,0,0,0,0,0,0,0,0,0,0,0,0,0,0,0,0,0,0,0,0,0,0,0,0,0,0,0,0,0,0,0,0,0,0,0,0,0,0,0,0,0,0,0,0,0,0,0,0,0,0,0,0,0,0,0,0,0,0,0,0,0,0,0,0,0,0,0,0,0,0,0,0,0,0,0,0,0,0,0,0,0,0,0,0,0,0,0,0,0,0,0,0,0,0,0,0,0,0,0,0,0,0,0,0,0,0,0,0,0,0,0,0,0,0,0,0,0,0,0,0,0,0,0,0,0,0,0,0,0,0,0,0,0,0,0,0,0,0,0,0,0,0,0,0,0,0,0,0,0,0,0,0,0,0,0,0,0,0,0,0,0,0,0,0,0,0,0,0,0,0,0,0,0,0,0,0,0,0,0,0,0,0,0,0,0,0,0,0,0,0,0,0,0,0,0,0,0,0,0,0,0,0,0,0,0,0,0,0,0,0,0,0,0,0,0,0,0,0,0,0,0,0,0,0,0,0,0,0,0,0,0,0,0,0,0,0,0,0,0,0,0,0,0,0,0,0,0,0,0,0,0,0,0,0,0,0,0,0,0,0,0,0,0,0,0,0,0,0,0,0,0,0,0,0,0,0,0,0,0,0,0,0,0,0,0,0,0,0,0,0,0,0,0,0,0,0,0,0,0,0,0,0,0,0,0,0,0,0,0,0,0,0,0,0,0,0,0,0,0,0,0,0,0,0,0,0,0,0,0,0,0,0,0,0,0,0,0,0,0,0,0,0,0,0,0,0,0,0,0,0,0,0,0,0,0,0,0,0,0,0,0,0,0,0,0,0,0,0,0,0,0,0,0,0,0,0,0,0,0,0,0,0,0,0,0,0,0,0,0,0,0,0,0,0,0,0,0,0,0,0,0,0,0,0,0,0,0,0,0,0,0,0,0,0,0,0,0,0,0,0,0,0,0,0,0,0,0,0,0,0,0,0,0,0,0,0,0,0,0,0,0,0,0,0,0,0,0,0,0,1,0,0,0,0,0,0,0,0,0,0,0,0,0,0,0,0,0,0,0,0,0,0,0,0,0,0,0,0,0,0,0,0,0,0,0,0,0,0,0,0,0,0,0,0,0,0,0,0,0,0,0,0,0,0,0,0,0,0,0,0,0,0,0,0,0,0,0,0,0,0,0,0,0,0,0,0,0,0,0,0,0,0,0,0,0,0,0,0,0,0,0,0,0,0,0,0,0,0,0,0,0,0,0,0,0,0,0,0,0,0,0,0,0,0,0,0,0,0,0,0,0,0,0,0,0,0,0,0,0,0,0,0,0,0,0,0,0,0,0,0,0,0,0,0,0,0,0,0,0,0,0,0,0,0,0,0,0,0,0,0,0,0,0,0,0,0,0,0,0,0,0,0,0,0,0,0,0,0,0,0,0,0,0,0,0,0,0,0,0,0,0,0,0,0,0,0,0,0,0,0,0,0,0,0,0,0,0,0,0,0,0,0,0,0,0,0,0,0,0,0,0,0,0,0,0,0,0,0,0,0,0,0,0,0,0,0,0,0,0,0,0,0,0,0,0,0,0,0,0,0,0,0,0,0,0,0,0,0,0,0,0,0,0,0,0,0,0,0,0,0,0,0,0,0,0,0,0,0,0,0,0,0,0,0,0,0,0,0,0,0,0,0,0,0,0,0,0,0,0,0
Psd13              {2;302,4;0} 0,0,0,0,0,0,0,0,0,0,0,0,0,0,0,0,0,0,0,0,0,0,0,0,0,0,0,0,0,0,0,0,0,0,0,0,0,0,0,0,0,0,0,0,0,0,0,0,0,0,0,0,0,0,0,0,0,0,0,0,0,0,0,0,0,0,0,0,0,0,0,0,0,0,0,0,0,0,0,0,0,0,0,0,0,0,0,0,0,0,0,0,0,0,0,0,0,0,0,0,0,0,0,0,0,0,0,0,0,0,0,0,0,0,0,0,0,0,0,0,0,0,0,0,0,0,0,0,0,0,0,0,0,0,0,0,0,0,0,0,0,0,0,0,0,0,0,0,0,0,0,0,0,0,0,0,0,0,0,0,0,0,0,0,0,0,0,0,0,0,0,0,0,0,0,0,0,0,0,0,0,0,0,0,0,0,0,0,0,0,0,0,0,0,0,0,0,0,0,0,0,0,0,0,0,0,0,0,0,0,0,0,0,0,0,0,0,0,0,0,0,0,0,0,0,0,0,0,0,0,0,0,0,0,0,0,0,0,0,0,0,0,0,0,0,0,0,0,0,0,0,0,0,0,0,0,0,0,0,0,0,0,0,0,0,0,0,0,0,0,0,0,0,0,0,0,0,0,0,0,0,0,0,0,0,0,0,0,0,0,0,0,0,0,0,0,0,0,0,0,0,0,0,0,0,0,0,0,0,0,0,0,0,0,0,0,0,0,0,0,0,0,0,0,0,0,0,0,0,0,0,0,0,0,0,0,0,0,0,0,0,0,0,0,0,0,0,0,0,0,0,0,0,0,0,0,0,0,0,0,0,0,0,0,0,0,0,0,0,0,0,0,0,0,0,0,0,0,0,0,0,0,0,0,0,0,0,0,0,0,0,0,0,0,0,0,0,0,0,0,0,0,0,0,0,0,0,0,0,0,0,0,0,0,0,0,0,0,0,0,0,0,0,0,0,0,0,0,0,0,0,0,0,0,0,0,0,0,0,0,0,0,0,0,0,0,0,0,0,0,0,0,0,0,0,0,0,0,0,0,0,0,0,0,0,0,0,0,0,0,0,0,0,0,0,0,0,0,0,0,0,0,0,0,0,0,0,0,0,0,0,0,0,0,0,0,0,0,0,0,0,0,0,0,0,0,0,0,0,0,0,0,0,0,0,0,0,0,0,0,0,0,0,0,0,0,0,0,0,0,0,0,0,0,0,0,0,0,0,0,0,0,0,0,0,0,0,0,0,0,0,0,0,0,0,0,0,0,0,0,0,0,0,0,0,0,0,0,0,0,0,0,0,0,0,0,0,0,0,0,0,0,0,0,0,0,0,0,0,0,0,0,0,0,0,0,0,0,0,0,0,0,0,0,0,0,0,0,0,0,0,0,0,0,0,0,0,0,0,0,0,0,0,0,0,0,0,0,0,0,0,0,0,0,0,0,0,0,0,0,0,0,0,0,0,0,0,0,0,0,0,0,0,0,0,0,0,0,0,0,0,0,0,0,0,0,0,0,0,0,0,0,0,0,0,0,0,0,0,0,0,0,0,0,0,0,0,0,0,0,0,0,0,0,0,0,0,0,0,0,0,0,0,0,0,0,0,0,0,0,0,0,0,0,0,0,0,0,0,0,0,0,0,0,0,0,0,0,0,0,0,0,0,0,0,0,0,0,0,0,0,0,0,0,0,0,0,0,0,0,0,0,0,0,0,0,0,0,0,0,0,0,0,0,0,0,0,0,0,0,0,0,0,0,0,0,0,0,0,0,0,0,0,0,0,0,0,0,0,0,0,0,0,0,0,0,0,0,0,0,0,0,0,0,0,0,0,0,0,0,0,0,0,0,0,0,0,0,0,0,0,0,0,0,0,0,0,0,0,0,0,0,0,0,0,0,0,0,0,0,0,0,0,0,0,0,0,0,0,0,0,0,0,0,0,0,0,0,0,0,0,0,0,0,0,0,0,0,0,0,0,0,0,0,0,0,0,0,0,0,0,0,0,0,0,0,0,0,0,0,0,0,0,0,0,0,0,0,0,0,0,0,0,0,0,0,0,0,0,0,0,0,0,0,0,0,0,0,0,0,0,0,0,0,0,0,0,0,0,0,0,0,0,0,0,0,0,0,0,0,0,0,0,0,0,0,0,0,0,0,0,0,0,0,0,0,0,0,0,0,0,0,0,0,0,0,0,0,0,0,0,0,0,0,0,0,0,0,0,0,0,0,0,0,0,0,0,0,0,0,0,0,0,0,0,0,0,0,0,0,0,0,0,0,0,0,0,0,0,0,0,0,0,0,0,0,0,0,0,0,0,0,0,0,0,0,0,0,0,0,0,0,0,0,0,0,0,0,0,0,0,0,0,0,0,0,0,0,0,0,0,0,0,0,0,0,0,0,0,0,0,0,0,0,0,0,0,0,0,0,0,0,0,0,0,0,0,0,0,0,0,0,0,0,0,0,0,0,0,0,0,0,0,0,0,0,0,0,0,0,0,0,0,0,0,0,0,0,0,0,0,0,0,0,0,0,0,0,0,0,0,0,0,0,0,0,0,0,0,0,0,0,0,0,0,0,0,0,0,0,0,0,0,0,0,0,0,0,0,0,0,0,0,0,0,0,0,0,0,0,0,0,0,0,0,0,0,0,0,0,0,0,0,0,0,0,0,0,0,0,0,0,0,0,0,0,0,0,0,0,0,0,0,0,0,0,0,0,0,0,0,0,0,0,0,0,0,0
Psd14              {2;302,4;0} 0,0,0,0,0,0,0,0,0,0,0,0,0,0,0,0,0,0,0,0,0,0,0,0,0,0,0,0,0,0,0,0,0,0,0,0,0,0,0,0,0,0,0,0,0,0,0,0,0,0,0,0,0,0,0,0,0,0,0,0,0,0,0,0,0,0,0,0,0,0,0,0,0,0,0,0,0,0,0,0,0,0,0,0,0,0,0,0,0,0,0,0,0,0,0,0,0,0,0,0,0,0,0,0,0,0,0,0,0,0,0,0,0,0,0,0,0,0,0,0,0,0,0,0,0,0,0,0,0,0,0,0,0,0,0,0,0,0,0,0,0,0,0,0,0,0,0,0,0,0,0,0,0,0,0,0,0,0,0,0,0,0,0,0,0,0,0,0,0,0,0,0,0,0,0,0,0,0,0,0,0,0,0,0,0,0,0,0,0,0,0,0,0,0,0,0,0,0,0,0,0,0,0,0,0,0,0,0,0,0,0,0,0,0,0,0,0,0,0,0,0,0,0,0,0,0,0,0,0,0,0,0,0,0,0,0,0,0,0,0,0,0,0,0,0,0,0,0,0,0,0,0,0,0,0,0,0,0,0,0,0,0,0,0,0,0,0,0,0,0,0,0,0,0,0,0,0,0,0,0,0,0,0,0,0,0,0,0,0,0,0,0,0,0,0,0,0,0,0,0,0,0,0,0,0,0,0,0,0,0,0,0,0,0,0,0,0,0,0,0,0,0,0,0,0,0,0,0,0,0,0,0,0,0,0,0,0,0,0,0,0,0,0,0,0,0,0,0,0,0,0,0,0,0,0,0,0,0,0,0,0,0,0,0,0,0,0,0,0,0,0,0,0,0,0,0,0,0,0,0,0,0,0,0,0,0,0,0,0,0,0,0,0,0,0,0,0,0,0,0,0,0,0,0,0,0,0,0,0,0,0,0,0,0,0,0,0,0,0,0,0,0,0,0,0,0,0,0,0,0,0,0,0,0,0,0,0,0,0,0,0,0,0,0,0,0,0,0,0,0,0,0,0,0,0,0,0,0,0,0,0,0,0,0,0,0,0,0,0,0,0,0,0,0,0,0,0,0,0,0,0,0,0,0,0,0,0,0,0,0,0,0,0,0,0,0,0,0,0,0,0,0,0,0,0,0,0,0,0,0,0,0,0,0,0,0,0,0,0,0,0,0,0,0,0,0,0,0,0,0,0,0,0,0,0,0,0,0,0,0,0,0,0,0,0,0,0,0,0,0,0,0,0,0,0,0,0,0,0,0,0,0,0,0,0,0,0,0,0,0,0,0,0,0,0,0,0,0,0,0,0,0,0,0,0,0,0,0,0,0,0,0,0,0,0,0,0,0,0,0,0,0,0,0,0,0,0,0,0,0,0,0,0,0,0,0,0,0,0,0,0,0,0,0,0,0,0,0,0,0,0,0,0,0,0,0,0,0,0,0,0,0,0,0,0,0,0,0,0,0,0,0,0,0,0,0,0,0,0,0,0,0,0,0,0,0,0,0,0,0,0,0,0,0,0,0,0,0,0,0,0,0,0,0,0,0,0,0,0,0,0,0,0,0,0,0,0,0,0,0,0,0,0,0,0,0,0,0,0,0,0,0,0,0,0,0,0,0,0,0,0,0,0,0,0,0,0,0,0,0,0,0,0,0,0,0,0,0,0,0,0,0,0,0,0,0,0,0,0,0,0,0,0,0,0,0,0,0,0,0,0,0,0,0,0,0,0,0,0,0,0,0,0,0,0,0,0,0,0,0,0,0,0,0,0,0,0,0,0,0,0,0,0,0,0,0,0,0,0,0,0,0,0,0,0,0,0,0,0,0,0,0,0,0,0,0,0,0,0,0,0,0,0,0,0,0,0,0,0,0,0,0,0,0,0,0,0,0,0,0,0,0,0,0,0,0,0,0,0,0,0,0,0,0,0,0,0,0,0,0,0,0,0,0,0,0,0,0,0,0,0,0,0,0,0,0,0,0,0,0,0,0,0,0,0,0,0,0,0,0,0,0,0,0,0,0,0,0,0,0,0,0,0,0,0,0,0,0,0,0,0,0,0,0,0,0,0,0,0,0,0,0,0,0,0,0,0,0,0,0,0,0,0,0,0,0,0,0,0,0,0,0,0,0,0,0,0,0,0,0,0,0,0,0,0,0,0,0,0,0,0,0,0,0,0,0,0,0,0,0,0,0,0,0,0,0,0,0,0,0,0,0,0,0,0,0,0,0,0,0,0,0,0,0,0,0,0,0,0,0,0,0,0,0,0,0,0,0,0,0,0,0,0,0,0,0,0,0,0,0,0,0,0,0,0,0,0,0,0,0,0,0,0,0,0,0,0,0,0,0,0,0,0,0,0,0,0,0,0,0,0,0,0,0,0,0,0,0,0,0,0,0,0,0,0,0,0,0,0,0,0,0,0,0,0,0,0,0,0,0,0,0,0,0,0,0,0,0,0,0,0,0,0,0,0,0,0,0,0,0,0,0,0,0,0,0,0,0,0,0,0,0,0,0,0,0,0,0,0,0,0,0,0,0,0,0,0,0,0,0,0,0,0,0,0,0,0,0,0,0,0,0,0,0,0,0,0,0,0,0,0,0,0,0,0,0,0,0,0,0,0,0,0,0,0,0,0,0,0,0,0,0,0,0,0,0,0,0,0,0,0,0,0,0,0,0,0,0,0,0,0,0,0,0,0,0,0,0,0,0,0,0,0,0,0,0,0,0
Psd15              {2;302,4;0} 0,0,0,0,0,0,0,0,0,0,0,0,0,0,0,0,0,0,0,0,0,0,0,0,0,0,0,0,0,0,0,0,0,0,0,0,0,0,0,0,0,0,0,0,0,0,0,0,0,0,0,0,0,0,0,0,0,0,0,0,0,0,0,0,0,0,0,0,0,0,0,0,0,0,0,0,0,0,0,0,0,0,0,0,0,0,0,0,0,0,0,0,0,0,0,0,0,0,0,0,0,0,0,0,0,0,0,0,0,0,0,0,0,0,0,0,0,0,0,0,0,0,0,0,0,0,0,0,0,0,0,0,0,0,0,0,0,0,0,0,0,0,0,0,0,0,0,0,0,0,0,0,0,0,0,0,0,0,0,0,0,0,0,0,0,0,0,0,0,0,0,0,0,0,0,0,0,0,0,0,0,0,0,0,0,0,0,0,0,0,0,0,0,0,0,0,0,0,0,0,0,0,0,0,0,0,0,0,0,0,0,0,0,0,0,0,0,0,0,0,0,0,0,0,0,0,0,0,0,0,0,0,0,0,0,0,0,0,0,0,0,0,0,0,0,0,0,0,0,0,0,0,0,0,0,0,0,0,0,0,0,0,0,0,0,0,0,0,0,0,0,0,0,0,0,0,0,0,0,0,0,0,0,0,0,0,0,0,0,0,0,0,0,0,0,0,0,0,0,0,0,0,0,0,0,0,0,0,0,0,0,0,0,0,0,0,0,0,0,0,0,0,0,0,0,0,0,0,0,0,0,0,0,0,0,0,0,0,0,0,0,0,0,0,0,0,0,0,0,0,0,0,0,0,0,0,0,0,0,0,0,0,0,0,0,0,0,0,0,0,0,0,0,0,0,0,0,0,0,0,0,0,0,0,0,0,0,0,0,0,0,0,0,0,0,0,0,0,0,0,0,0,0,0,0,0,0,0,0,0,0,0,0,0,0,0,0,0,0,0,0,0,0,0,0,0,0,0,0,0,0,0,0,0,0,0,0,0,0,0,0,0,0,0,0,0,0,0,0,0,0,0,0,0,0,0,0,0,0,0,0,0,0,0,0,0,0,0,0,0,0,0,0,0,0,0,0,0,0,0,0,0,0,0,0,0,0,0,0,0,0,0,0,0,0,0,0,0,0,0,0,0,0,0,0,0,0,0,0,0,0,0,0,0,0,0,0,0,0,0,0,0,0,0,0,0,0,0,0,0,0,0,0,0,0,0,0,0,0,0,0,0,0,0,0,0,0,0,0,0,0,0,0,0,0,0,0,0,0,0,0,0,0,0,0,0,0,0,0,0,0,0,0,0,0,0,0,0,0,0,0,0,0,0,0,0,0,0,0,0,0,0,0,0,0,0,0,0,0,0,0,0,0,0,0,0,0,0,0,0,0,0,0,0,0,0,0,0,0,0,0,0,0,0,0,0,0,0,0,0,0,0,0,0,0,0,0,0,0,0,0,0,0,0,0,0,0,0,0,0,0,0,0,0,0,0,0,0,0,0,0,0,0,0,0,0,0,0,0,0,0,0,0,0,0,0,0,0,0,0,0,0,0,0,0,0,0,0,0,0,0,0,0,0,0,0,0,0,0,0,0,0,0,0,0,0,0,0,0,0,0,0,0,0,0,0,0,0,0,0,0,0,0,0,0,0,0,0,0,0,0,0,0,0,0,0,0,0,0,0,0,0,0,0,0,0,0,0,0,0,0,0,0,0,0,0,0,0,0,0,0,0,0,0,0,0,0,0,0,0,0,0,0,0,0,0,0,0,0,0,0,0,0,0,0,0,0,0,0,0,0,0,0,0,0,0,0,0,0,0,0,0,0,0,0,0,0,0,0,0,0,0,0,0,0,0,0,0,0,0,0,0,0,0,0,0,0,0,0,0,0,0,0,0,0,0,0,0,0,0,0,0,0,0,0,0,0,0,0,0,0,0,0,0,0,0,0,0,0,0,0,0,0,0,0,0,0,0,0,0,0,0,0,0,0,0,0,0,0,0,0,0,0,0,0,0,0,0,0,0,0,0,0,0,0,0,0,0,0,0,0,0,0,0,0,0,0,0,0,0,0,0,0,0,0,0,0,0,0,0,0,0,0,0,0,0,0,0,0,0,0,0,0,0,0,0,0,0,0,0,0,0,0,0,0,0,0,0,0,0,0,0,0,0,0,0,0,0,0,0,0,0,0,0,0,0,0,0,0,0,0,0,0,0,0,0,0,0,0,0,0,0,0,0,0,0,0,0,0,0,0,0,0,0,0,0,0,0,0,0,0,0,0,0,0,0,0,0,0,0,0,0,0,0,0,0,0,0,0,0,0,0,0,0,0,0,0,0,0,0,0,0,0,0,0,0,0,0,0,0,0,0,0,0,0,0,0,0,0,0,0,0,0,0,0,0,0,0,0,0,0,0,0,0,0,0,0,0,0,0,0,0,0,0,0,0,0,0,0,0,0,0,0,0,0,0,0,0,0,0,0,0,0,0,0,0,0,0,0,0,0,0,0,0,0,0,0,0,0,0,0,0,0,0,0,0,0,0,0,0,0,0,0,0,0,0,0,0,0,0,0,0,0,0,0,0,0,0,0,0,0,0,0,0,0,0,0,0,0,0,0,0,0,0,0,0,0,0,0,0,0,0,0,0,0,0,0,0,0,0,0,0,0,0,0,0,0,0,0,0,0,0,0,0,0,0,0,0,0,0,0,0,0,0,0,0,0,0,0,0,0,0,0,0,0,0,0,0
Psd16              {2;302,4;0} 0,0,0,0,0,0,0,0,0,0,0,0,0,0,0,0,0,0,0,0,0,0,0,0,0,0,0,0,0,0,0,0,0,0,0,0,0,0,0,0,0,0,0,0,0,0,0,0,0,0,0,0,0,0,0,0,0,0,0,0,0,0,0,0,0,0,0,0,0,0,0,0,0,0,0,0,0,0,0,0,0,0,0,0,0,0,0,0,0,0,0,0,0,0,0,0,0,0,0,0,0,0,0,0,0,0,0,0,0,0,0,0,0,0,0,0,0,0,0,0,0,0,0,0,0,0,0,0,0,0,0,0,0,0,0,0,0,0,0,0,0,0,0,0,0,0,0,0,0,0,0,0,0,0,0,0,0,0,0,0,0,0,0,0,0,0,0,0,0,0,0,0,0,0,0,0,0,0,0,0,0,0,0,0,0,0,0,0,0,0,0,0,0,0,0,0,0,0,0,0,0,0,0,0,0,0,0,0,0,0,0,0,0,0,0,0,0,0,0,0,0,0,0,0,0,0,0,0,0,0,0,0,0,0,0,0,0,0,0,0,0,0,0,0,0,0,0,0,0,0,0,0,0,0,0,0,0,0,0,0,0,0,0,0,0,0,0,0,0,0,0,0,0,0,0,0,0,0,0,0,0,0,0,0,0,0,0,0,0,0,0,0,0,0,0,0,0,0,0,0,0,0,0,200,0,0,0,0,0,0,0,0,0,0,0,0,0,0,0,0,0,0,0,0,0,0,0,0,0,0,0,0,0,0,0,0,0,0,0,0,0,0,0,0,0,0,0,0,0,0,0,0,0,0,0,0,0,0,0,0,0,0,0,0,0,0,0,0,0,0,0,0,0,0,0,0,0,0,0,0,0,0,0,0,0,0,0,0,0,0,0,0,0,0,0,0,0,0,0,0,0,0,0,0,0,0,0,0,0,0,0,0,0,0,0,0,0,0,0,0,0,0,0,0,0,0,0,0,0,0,0,0,0,0,0,0,0,0,0,0,0,0,0,0,0,0,0,0,0,0,0,0,0,0,0,0,0,0,0,0,0,0,0,0,0,0,0,0,0,0,0,0,0,0,0,0,0,0,0,0,0,0,0,0,0,0,0,0,0,0,0,0,0,0,0,0,0,0,0,0,0,0,0,0,0,0,0,0,0,0,0,0,0,0,0,0,0,0,0,0,0,0,0,0,0,0,0,0,0,0,0,0,0,0,0,0,0,0,0,0,0,0,0,0,0,0,0,0,0,0,0,0,0,0,0,0,0,0,0,0,0,0,0,0,0,0,0,0,0,0,0,0,0,0,0,0,0,0,0,0,0,0,0,0,0,0,0,0,0,0,0,0,0,0,0,0,0,0,0,0,0,0,0,0,0,0,0,0,0,0,0,0,0,0,0,0,0,0,0,0,0,0,0,0,0,0,0,0,0,0,0,0,0,0,0,0,0,0,0,0,0,0,0,0,0,0,0,0,0,0,0,0,0,0,0,0,0,0,0,0,0,0,0,0,0,0,0,0,0,0,0,0,0,0,0,0,0,0,0,0,0,0,0,0,0,0,0,0,0,0,0,0,0,0,0,0,0,0,0,0,0,0,0,0,0,0,0,0,0,0,0,0,0,0,0,0,0,0,0,0,0,0,0,0,0,0,0,0,0,0,0,0,0,0,0,0,0,0,0,0,0,0,0,0,0,0,0,0,0,0,0,0,0,0,0,0,0,0,0,0,0,0,0,0,0,0,0,0,0,0,0,0,0,0,0,0,0,0,0,0,0,0,0,0,0,0,0,0,0,0,0,0,0,0,0,0,0,0,0,0,0,0,0,0,0,0,0,0,0,0,0,0,0,0,0,0,0,0,0,0,0,0,0,0,0,0,0,0,0,0,0,0,0,0,0,0,0,0,0,0,0,0,0,0,0,0,0,0,0,0,0,0,0,0,0,0,0,0,0,0,0,0,0,0,0,0,0,0,0,0,0,0,0,0,0,0,0,0,0,0,0,0,0,0,0,0,0,0,0,0,0,0,0,0,0,0,0,0,0,0,0,0,0,0,0,0,0,1,0,0,0,0,0,0,0,0,0,0,0,0,0,0,0,0,0,0,0,0,0,0,0,0,0,0,0,0,0,0,0,0,0,0,0,0,0,0,0,0,0,0,0,0,0,0,0,0,0,0,0,0,0,0,0,0,0,0,0,0,0,0,0,0,0,0,0,0,0,0,0,0,0,0,0,0,0,0,0,0,0,0,0,0,0,0,0,0,0,0,0,0,0,0,0,0,0,0,0,0,0,0,0,0,0,0,0,0,0,0,0,0,0,0,0,0,0,0,0,0,0,0,0,0,0,0,0,0,0,0,0,0,0,0,0,0,0,0,0,0,0,0,0,0,0,0,0,0,0,0,0,0,0,0,0,0,0,0,0,0,0,0,0,0,0,0,0,0,0,0,0,0,0,0,0,0,0,0,0,0,0,0,0,0,0,0,0,0,0,0,0,0,0,0,0,0,0,0,0,0,0,0,0,0,0,0,0,0,0,0,0,0,0,0,0,0,0,0,0,0,0,0,0,0,0,0,0,0,0,0,0,0,0,0,0,0,0,0,0,0,0,0,0,0,0,0,0,0,0,0,0,0,0,0,0,0,0,0,0,0,0,0,0,0,0,0,0,0,0,0,0,0,0,0,0,0,0,0,0,0,0,0,0,0,0,0,0,0,0,0,0,0,0,0,0,0,0,0,0,0
Psd17              {2;302,4;0} 0,0,0,0,0,0,0,0,0,0,0,0,0,0,0,0,0,0,0,0,0,0,0,0,0,0,0,0,0,0,0,0,0,0,0,0,0,0,0,0,0,0,0,0,0,0,0,0,0,0,0,0,0,0,0,0,0,0,0,0,0,0,0,0,0,0,0,0,0,0,0,0,0,0,0,0,0,0,0,0,0,0,0,0,0,0,0,0,0,0,0,0,0,0,0,0,0,0,0,0,0,0,0,0,0,0,0,0,0,0,0,0,0,0,0,0,0,0,0,0,0,0,0,0,0,0,0,0,0,0,0,0,0,0,0,0,0,0,0,0,0,0,0,0,0,0,0,0,0,0,0,0,0,0,0,0,0,0,0,0,0,0,0,0,0,0,0,0,0,0,0,0,0,0,0,0,0,0,0,0,0,0,0,0,0,0,0,0,0,0,0,0,0,0,0,0,0,0,0,0,0,0,0,0,0,0,0,0,0,0,0,0,0,0,0,0,0,0,0,0,0,0,0,0,0,0,0,0,0,0,0,0,0,0,0,0,0,0,0,0,0,0,0,0,0,0,0,0,0,0,0,0,0,0,0,0,0,0,0,0,0,0,0,0,0,0,0,0,0,0,0,0,0,0,0,0,0,0,0,0,0,0,0,0,0,0,0,0,0,0,0,0,0,0,0,0,0,0,0,0,0,0,0,0,0,0,0,0,0,0,0,0,0,0,0,0,0,0,0,0,0,0,0,0,0,0,0,0,0,0,0,0,0,0,0,0,0,0,0,0,0,0,0,0,0,0,0,0,0,0,0,0,0,0,0,0,0,0,0,0,0,0,0,0,0,0,0,0,0,0,0,0,0,0,0,0,0,0,0,0,0,0,0,0,0,0,0,0,0,0,0,0,0,0,0,0,0,0,0,0,0,0,0,0,0,0,0,0,0,0,0,0,0,0,0,0,0,0,0,0,0,0,0,0,0,0,0,0,0,0,0,0,0,0,0,0,0,0,0,0,0,0,0,0,0,0,0,0,0,0,0,0,0,0,0,0,0,0,0,0,0,0,0,0,0,0,0,0,0,0,0,0,0,0,0,0,0,0,0,0,0,0,0,0,0,0,0,0,0,0,0,0,0,0,0,0,0,0,0,0,0,0,0,0,0,0,0,0,0,0,0,0,0,0,0,0,0,0,0,0,0,0,0,0,0,0,0,0,0,0,0,0,0,0,0,0,0,0,0,0,0,0,0,0,0,0,0,0,0,0,0,0,0,0,0,0,0,0,0,0,0,0,0,0,0,0,0,0,0,0,0,0,0,0,0,0,0,0,0,0,0,0,0,0,0,0,0,0,0,0,0,0,0,0,0,0,0,0,0,0,0,0,0,0,0,0,0,0,0,0,0,0,0,0,0,0,0,0,0,0,0,0,0,0,0,0,0,0,0,0,0,0,0,0,0,0,0,0,0,0,0,0,0,0,0,0,0,0,0,0,0,0,0,0,0,0,0,0,0,0,0,0,0,0,0,0,0,0,0,0,0,0,0,0,0,0,0,0,0,0,0,0,0,0,0,0,0,0,0,0,0,0,0,0,0,0,0,0,0,0,0,0,0,0,0,0,0,0,0,0,0,0,0,0,0,0,0,0,0,0,0,0,0,0,0,0,0,0,0,0,0,0,0,0,0,0,0,0,0,0,0,0,0,0,0,0,0,0,0,0,0,0,0,0,0,0,0,0,0,0,0,0,0,0,0,0,0,0,0,0,0,0,0,0,0,0,0,0,0,0,0,0,0,0,0,0,0,0,0,0,0,0,0,0,0,0,0,0,0,0,0,0,0,0,0,0,0,0,0,0,0,0,0,0,0,0,0,0,0,0,0,0,0,0,0,0,0,0,0,0,0,0,0,0,0,0,0,0,0,0,0,0,0,0,0,0,0,0,0,0,0,0,0,0,0,0,0,0,0,0,0,0,0,0,0,0,0,0,0,0,0,0,0,0,0,0,0,0,0,0,0,0,0,0,0,0,0,0,0,0,0,0,0,0,0,0,0,0,0,0,0,0,0,0,0,0,0,0,0,0,0,0,0,0,0,0,0,0,0,0,0,0,0,0,0,0,0,0,0,0,0,0,0,0,0,0,0,0,0,0,0,0,0,0,0,0,0,0,0,0,0,0,0,0,0,0,0,0,0,0,0,0,0,0,0,0,0,0,0,0,0,0,0,0,0,0,0,0,0,0,0,0,0,0,0,0,0,0,0,0,0,0,0,0,0,0,0,0,0,0,0,0,0,0,0,0,0,0,0,0,0,0,0,0,0,0,0,0,0,0,0,0,0,0,0,0,0,0,0,0,0,0,0,0,0,0,0,0,0,0,0,0,0,0,0,0,0,0,0,0,0,0,0,0,0,0,0,0,0,0,0,0,0,0,0,0,0,0,0,0,0,0,0,0,0,0,0,0,0,0,0,0,0,0,0,0,0,0,0,0,0,0,0,0,0,0,0,0,0,0,0,0,0,0,0,0,0,0,0,0,0,0,0,0,0,0,0,0,0,0,0,0,0,0,0,0,0,0,0,0,0,0,0,0,0,0,0,0,0,0,0,0,0,0,0,0,0,0,0,0,0,0,0,0,0,0,0,0,0,0,0,0,0,0,0,0,0,0,0,0,0,0,0,0,0,0,0,0,0,0,0,0,0,0,0,0,0,0,0,0,0,0,0,0,0,0,0,0,0,0,0,0,0,0,0,0,0,0
Psd18              {2;302,4;0} 0,0,0,0,0,0,0,0,0,0,0,0,0,0,0,0,0,0,0,0,0,0,0,0,0,0,0,0,0,0,0,0,0,0,0,0,0,0,0,0,0,0,0,0,0,0,0,0,0,0,0,0,0,0,0,0,0,0,0,0,0,0,0,0,0,0,0,0,0,0,0,0,0,0,0,0,0,0,0,0,0,0,0,0,0,0,0,0,0,0,0,0,0,0,0,0,0,0,0,0,0,0,0,0,0,0,0,0,0,0,0,0,0,0,0,0,0,0,0,0,0,0,0,0,0,0,0,0,0,0,0,0,0,0,0,0,0,0,0,0,0,0,0,0,0,0,0,0,0,0,0,0,0,0,0,0,0,0,0,0,0,0,0,0,0,0,0,0,0,0,0,0,0,0,0,0,0,0,0,0,0,0,0,0,0,0,0,0,0,0,0,0,0,0,0,0,0,0,0,0,0,0,0,0,0,0,0,0,0,0,0,0,0,0,0,0,0,0,0,0,0,0,0,0,0,0,0,0,0,0,0,0,0,0,0,0,0,0,0,0,0,0,0,0,0,0,0,0,0,0,0,0,0,0,0,0,0,0,0,0,0,0,0,0,0,0,0,0,0,0,0,0,0,0,0,0,0,0,0,0,0,0,0,0,0,0,0,0,0,0,0,0,0,0,0,0,0,0,0,0,0,0,0,0,0,0,0,0,0,0,0,0,0,0,0,0,0,0,0,0,0,0,0,0,0,0,0,0,0,0,0,0,0,0,0,0,0,0,0,0,0,0,0,0,0,0,0,0,0,0,0,0,0,0,0,0,0,0,0,0,0,0,0,0,0,0,0,0,0,0,0,0,0,0,0,0,0,0,0,0,0,0,0,0,0,0,0,0,0,0,0,0,0,0,0,0,0,0,0,0,0,0,0,0,0,0,0,0,0,0,0,0,0,0,0,0,0,0,0,0,0,0,0,0,0,0,0,0,0,0,0,0,0,0,0,0,0,0,0,0,0,0,0,0,0,0,0,0,0,0,0,0,0,0,0,0,0,0,0,0,0,0,0,0,0,0,0,0,0,0,0,0,0,0,0,0,0,0,0,0,0,0,0,0,0,0,0,0,0,0,0,0,0,0,0,0,0,0,0,0,0,0,0,0,0,0,0,0,0,0,0,0,0,0,0,0,0,0,0,0,0,0,0,0,0,0,0,0,0,0,0,0,0,0,0,0,0,0,0,0,0,0,0,0,0,0,0,0,0,0,0,0,0,0,0,0,0,0,0,0,0,0,0,0,0,0,0,0,0,0,0,0,0,0,0,0,0,0,0,0,0,0,0,0,0,0,0,0,0,0,0,0,0,0,0,0,0,0,0,0,0,0,0,0,0,0,0,0,0,0,0,0,0,0,0,0,0,0,0,0,0,0,0,0,0,0,0,0,0,0,0,0,0,0,0,0,0,0,0,0,0,0,0,0,0,0,0,0,0,0,0,0,0,0,0,0,0,0,0,0,0,0,0,0,0,0,0,0,0,0,0,0,0,0,0,0,0,0,0,0,0,0,0,0,0,0,0,0,0,0,0,0,0,0,0,0,0,0,0,0,0,0,0,0,0,0,0,0,0,0,0,0,0,0,0,0,0,0,0,0,0,0,0,0,0,0,0,0,0,0,0,0,0,0,0,0,0,0,0,0,0,0,0,0,0,0,0,0,0,0,0,0,0,0,0,0,0,0,0,0,0,0,0,0,0,0,0,0,0,0,0,0,0,0,0,0,0,0,0,0,0,0,0,0,0,0,0,0,0,0,0,0,0,0,0,0,0,0,0,0,0,0,0,0,0,0,0,0,0,0,0,0,0,0,0,0,0,0,0,0,0,0,0,0,0,0,0,0,0,0,0,0,0,0,0,0,0,0,0,0,0,0,0,0,0,0,0,0,0,0,0,0,0,0,0,0,0,0,0,0,0,0,0,0,0,0,0,0,0,0,0,0,0,0,0,0,0,0,0,0,0,0,0,0,0,0,0,0,0,0,0,0,0,0,0,0,0,0,0,0,0,0,0,0,0,0,0,0,0,0,0,0,0,0,0,0,0,0,0,0,0,0,0,0,0,0,0,0,0,0,0,0,0,0,0,0,0,0,0,0,0,0,0,0,0,0,0,0,0,0,0,0,0,0,0,0,0,0,0,0,0,0,0,0,0,0,0,0,0,0,0,0,0,0,0,0,0,0,0,0,0,0,0,0,0,0,0,0,0,0,0,0,0,0,0,0,0,0,0,0,0,0,0,0,0,0,0,0,0,0,0,0,0,0,0,0,0,0,0,0,0,0,0,0,0,0,0,0,0,0,0,0,0,0,0,0,0,0,0,0,0,0,0,0,0,0,0,0,0,0,0,0,0,0,0,0,0,0,0,0,0,0,0,0,0,0,0,0,0,0,0,0,0,0,0,0,0,0,0,0,0,0,0,0,0,0,0,0,0,0,0,0,0,0,0,0,0,0,0,0,0,0,0,0,0,0,0,0,0,0,0,0,0,0,0,0,0,0,0,0,0,0,0,0,0,0,0,0,0,0,0,0,0,0,0,0,0,0,0,0,0,0,0,0,0,0,0,0,0,0,0,0,0,0,0,0,0,0,0,0,0,0,0,0,0,0,0,0,0,0,0,0,0,0,0,0,0,0,0,0,0,0,0,0,0,0,0,0,0,0,0,0,0,0,0,0,0,0,0,0,0,0,0,0,0,0,0,0
Psd19              {2;302,4;0} 0,0,0,0,0,0,0,0,0,0,0,0,0,0,0,0,0,0,0,0,0,0,0,0,0,0,0,0,0,0,0,0,0,0,0,0,0,0,0,0,0,0,0,0,0,0,0,0,0,0,0,0,0,0,0,0,0,0,0,0,0,0,0,0,0,0,0,0,0,0,0,0,0,0,0,0,0,0,0,0,0,0,0,0,0,0,0,0,0,0,0,0,0,0,0,0,0,0,0,0,0,0,0,0,0,0,0,0,0,0,0,0,0,0,0,0,0,0,0,0,0,0,0,0,0,0,0,0,0,0,0,0,0,0,0,0,0,0,0,0,0,0,0,0,0,0,0,0,0,0,0,0,0,0,0,0,0,0,0,0,0,0,0,0,0,0,0,0,0,0,0,0,0,0,0,0,0,0,0,0,0,0,0,0,0,0,0,0,0,0,0,0,0,0,0,0,0,0,0,0,0,0,0,0,0,0,0,0,0,0,0,0,0,0,0,0,0,0,0,0,0,0,0,0,0,0,0,0,0,0,0,0,0,0,0,0,0,0,0,0,0,0,0,0,0,0,0,0,0,0,0,0,0,0,0,0,0,0,0,0,0,0,0,0,0,0,0,0,0,0,0,0,0,0,0,0,0,0,0,0,0,0,0,0,0,0,0,0,0,0,0,0,0,0,0,0,0,0,0,0,0,0,0,0,0,0,0,0,0,0,0,0,0,0,0,0,0,0,0,0,0,0,0,0,0,0,0,0,0,0,0,0,0,0,0,0,0,0,0,0,0,0,0,0,0,0,0,0,0,0,0,0,0,0,0,0,0,0,0,0,0,0,0,0,0,0,0,0,0,0,0,0,0,0,0,0,0,0,0,0,0,0,0,0,0,0,0,0,0,0,0,0,0,0,0,0,0,0,0,0,0,0,0,0,0,0,0,0,0,0,0,0,0,0,0,0,0,0,0,0,0,0,0,0,0,0,0,0,0,0,0,0,0,0,0,0,0,0,0,0,0,0,0,0,0,0,0,0,0,0,0,0,0,0,0,0,0,0,0,0,0,0,0,0,0,0,0,0,0,0,0,0,0,0,0,0,0,0,0,0,0,0,0,0,0,0,0,0,0,0,0,0,0,0,0,0,0,0,0,0,0,0,0,0,0,0,0,0,0,0,0,0,0,0,0,0,0,0,0,0,0,0,0,0,0,0,0,0,0,0,0,0,0,0,0,0,0,0,0,0,0,0,0,0,0,0,0,0,0,0,0,0,0,0,0,0,0,0,0,0,0,0,0,0,0,0,0,0,0,0,0,0,0,0,0,0,0,0,0,0,0,0,0,0,0,0,0,0,0,0,0,0,0,0,0,0,0,0,0,0,0,0,0,0,0,0,0,0,0,0,0,0,0,0,0,0,0,0,0,0,0,0,0,0,0,0,0,0,0,0,0,0,0,0,0,0,0,0,0,0,0,0,0,0,0,0,0,0,0,0,0,0,0,0,0,0,0,0,0,0,0,0,0,0,0,0,0,0,0,0,0,0,0,0,0,0,0,0,0,0,0,0,0,0,0,0,0,0,0,0,0,0,0,0,0,0,0,0,0,0,0,0,0,0,0,0,0,0,0,0,0,0,0,0,0,0,0,0,0,0,0,0,0,0,0,0,0,0,0,0,0,0,0,0,0,0,0,0,0,0,0,0,0,0,0,0,0,0,0,0,0,0,0,0,0,0,0,0,0,0,0,0,0,0,0,0,0,0,0,0,0,0,0,0,0,0,0,0,0,0,0,0,0,0,0,0,0,0,0,0,0,0,0,0,0,0,0,0,0,0,0,0,0,0,0,0,0,0,0,0,0,0,0,0,0,0,0,0,0,0,0,0,0,0,0,0,0,0,0,0,0,0,0,0,0,0,0,0,0,0,0,0,0,0,0,0,0,0,0,0,0,0,0,0,0,0,0,0,0,0,0,0,0,0,0,0,0,0,0,0,0,0,0,0,0,0,0,0,0,0,0,0,0,0,0,0,0,0,0,0,0,0,0,0,0,0,0,0,0,0,0,0,0,0,0,0,0,0,0,0,0,0,0,0,0,0,0,0,0,0,0,0,0,0,0,0,0,0,0,0,0,0,0,0,0,0,0,0,0,0,0,0,0,0,0,0,0,0,0,0,0,0,0,0,0,0,0,0,0,0,0,0,0,0,0,0,0,0,0,0,0,0,0,0,0,0,0,0,0,0,0,0,0,0,0,0,0,0,0,0,0,0,0,0,0,0,0,0,0,0,0,0,0,0,0,0,0,0,0,0,0,0,0,0,0,0,0,0,0,0,0,0,0,0,0,0,0,0,0,0,0,0,0,0,0,0,0,0,0,0,0,0,0,0,0,0,0,0,0,0,0,0,0,0,0,0,0,0,0,0,0,0,0,0,0,0,0,0,0,0,0,0,0,0,0,0,0,0,0,0,0,0,0,0,0,0,0,0,0,0,0,0,0,0,0,0,0,0,0,0,0,0,0,0,0,0,0,0,0,0,0,0,0,0,0,0,0,0,0,0,0,0,0,0,0,0,0,0,0,0,0,0,0,0,0,0,0,0,0,0,0,0,0,0,0,0,0,0,0,0,0,0,0,0,0,0,0,0,0,0,0,0,0,0,0,0,0,0,0,0,0,0,0,0,0,0,0,0,0,0,0,0,0,0,0,0,0,0,0,0,0,0,0,0,0,0,0,0,0,0,0,0,0,0,0,0,0,0
Psd2               {2;302,4;0} 0,0,0,0,0,0,0,0,0,0,0,0,0,0,0,0,0,0,0,0,0,0,0,0,0,0,0,0,0,0,0,0,0,0,0,0,0,0,0,0,0,0,0,0,0,0,0,0,0,0,0,0,0,0,0,0,0,0,0,0,0,0,0,0,0,0,0,0,0,0,0,0,0,0,0,0,0,0,0,0,0,0,0,0,0,0,0,0,0,0,0,0,0,0,0,0,0,0,0,0,0,0,0,0,0,0,0,0,0,0,0,0,0,0,0,0,0,0,0,0,0,0,0,0,0,0,0,0,0,0,0,0,0,0,0,0,0,0,0,0,0,0,0,0,0,0,0,0,0,0,0,0,0,0,0,0,0,0,0,0,0,0,0,0,0,0,0,0,0,0,0,0,0,0,0,0,0,0,0,0,0,0,0,0,0,0,0,0,0,0,0,0,0,0,0,0,0,0,0,0,0,0,0,0,0,0,0,0,0,0,0,0,0,0,0,0,0,0,0,0,0,0,0,0,0,0,0,0,0,0,0,0,0,0,0,0,0,0,0,0,0,0,0,0,0,0,0,0,0,0,0,0,0,0,0,0,0,0,0,0,0,0,0,0,0,0,0,0,0,0,0,0,0,0,0,0,0,0,0,0,0,0,0,0,0,0,0,0,0,0,0,0,0,0,0,0,0,0,0,0,0,0,0,0,0,0,0,0,0,0,0,0,0,0,0,0,0,0,0,0,0,0,0,0,0,0,0,0,0,0,0,0,0,0,0,0,0,0,0,0,0,0,0,0,0,0,0,0,0,0,0,0,0,0,0,0,0,0,0,0,0,0,0,0,0,0,0,0,0,0,0,0,0,0,0,0,0,0,0,0,0,0,0,0,0,0,0,0,0,0,0,0,0,0,0,0,0,0,0,0,0,0,0,0,0,0,0,0,0,0,0,0,0,0,0,0,0,0,0,0,0,0,0,0,0,0,0,0,0,0,0,0,0,0,0,0,0,0,0,0,0,0,0,0,0,0,0,0,0,0,0,0,0,0,0,0,0,0,0,0,0,0,0,0,0,0,0,0,0,0,0,0,0,0,0,0,0,0,0,0,0,0,0,0,0,0,0,0,0,0,0,0,0,0,0,0,0,0,0,0,0,0,0,0,0,0,0,0,0,0,0,0,0,0,0,0,0,0,0,0,0,0,0,0,0,0,0,0,0,0,0,0,0,0,0,0,0,0,0,0,0,0,0,0,0,0,0,0,0,0,0,0,0,0,0,0,0,0,0,0,0,0,0,0,0,0,0,0,0,0,0,0,0,0,0,0,0,0,0,0,0,0,0,0,0,0,0,0,0,0,0,0,0,0,0,0,0,0,0,0,0,0,0,0,0,0,0,0,0,0,0,0,0,0,0,0,0,0,0,0,0,0,0,0,0,0,0,0,0,0,0,0,0,0,0,0,0,0,0,0,0,0,0,0,0,0,0,0,0,0,0,0,0,0,0,0,0,0,0,0,0,0,0,0,0,0,0,0,0,0,0,0,0,0,0,0,0,0,0,0,0,0,0,0,0,0,0,0,0,0,0,0,0,0,0,0,0,0,0,0,0,0,0,0,0,0,0,0,0,0,0,0,0,0,0,0,0,0,0,0,0,0,0,0,0,0,0,0,0,0,0,0,0,0,0,0,0,0,0,0,0,0,0,0,0,0,0,0,0,0,0,0,0,0,0,0,0,0,0,0,0,0,0,0,0,0,0,0,0,0,0,0,0,0,0,0,0,0,0,0,0,0,0,0,0,0,0,0,0,0,0,0,0,0,0,0,0,0,0,0,0,0,0,0,0,0,0,0,0,0,0,0,0,0,0,0,0,0,0,0,0,0,0,0,0,0,0,0,0,0,0,0,0,0,0,0,0,0,0,0,0,0,0,0,0,0,0,0,0,0,0,0,0,0,0,0,0,0,0,0,0,0,0,0,0,0,0,0,0,0,0,0,0,0,0,0,0,0,0,0,0,0,0,0,0,0,0,0,0,0,0,0,0,0,0,0,0,0,0,0,0,0,0,0,0,0,0,0,0,0,0,0,0,0,0,0,0,0,0,0,0,0,0,0,0,0,0,0,0,0,0,0,0,0,0,0,0,0,0,0,0,0,0,0,0,0,0,0,0,0,0,0,0,0,0,0,0,0,0,0,0,0,0,0,0,0,0,0,0,0,0,0,0,0,0,0,0,0,0,0,0,0,0,0,0,0,0,0,0,0,0,0,0,0,0,0,0,0,0,0,0,0,0,0,0,0,0,0,0,0,0,0,0,0,0,0,0,0,0,0,0,0,0,0,0,0,0,0,0,0,0,0,0,0,0,0,0,0,0,0,0,0,0,0,0,0,0,0,0,0,0,0,0,0,0,0,0,0,0,0,0,0,0,0,0,0,0,0,0,0,0,0,0,0,0,0,0,0,0,0,0,0,0,0,0,0,0,0,0,0,0,0,0,0,0,0,0,0,0,0,0,0,0,0,0,0,0,0,0,0,0,0,0,0,0,0,0,0,0,0,0,0,0,0,0,0,0,0,0,0,0,0,0,0,0,0,0,0,0,0,0,0,0,0,0,0,0,0,0,0,0,0,0,0,0,0,0,0,0,0,0,0,0,0,0,0,0,0,0,0,0,0,0,0,0,0,0,0,0,0,0,0,0,0,0,0,0,0,0,0,0,0,0,0,0,0,0,0,0,0,0,0,0,0,0,0,0,0
Psd20              {2;302,4;0} 0,0,0,0,0,0,0,0,0,0,0,0,0,0,0,0,0,0,0,0,0,0,0,0,0,0,0,0,0,0,0,0,0,0,0,0,0,0,0,0,0,0,0,0,0,0,0,0,0,0,0,0,0,0,0,0,0,0,0,0,0,0,0,0,0,0,0,0,0,0,0,0,0,0,0,0,0,0,0,0,0,0,0,0,0,0,0,0,0,0,0,0,0,0,0,0,0,0,0,0,0,0,0,0,0,0,0,0,0,0,0,0,0,0,0,0,0,0,0,0,0,0,0,0,0,0,0,0,0,0,0,0,0,0,0,0,0,0,0,0,0,0,0,0,0,0,0,0,0,0,0,0,0,0,0,0,0,0,0,0,0,0,0,0,0,0,0,0,0,0,0,0,0,0,0,0,0,0,0,0,0,0,0,0,0,0,0,0,0,0,0,0,0,0,0,0,0,0,0,0,0,0,0,0,0,0,0,0,0,0,0,0,0,0,0,0,0,0,0,0,0,0,0,0,0,0,0,0,0,0,0,0,0,0,0,0,0,0,0,0,0,0,0,0,0,0,0,0,0,0,0,0,0,0,0,0,0,0,0,0,0,0,0,0,0,0,0,0,0,0,0,0,0,0,0,0,0,0,0,0,0,0,0,0,0,0,0,0,0,0,0,0,0,0,0,0,0,0,0,0,0,0,0,0,0,0,0,0,0,0,0,0,0,0,0,0,0,0,0,0,0,0,0,0,0,0,0,0,0,0,0,0,0,0,0,0,0,0,0,0,0,0,0,0,0,0,0,0,0,0,0,0,0,0,0,0,0,0,0,0,0,0,0,0,0,0,0,0,0,0,0,0,0,0,0,0,0,0,0,0,0,0,0,0,0,0,0,0,0,0,0,0,0,0,0,0,0,0,0,0,0,0,0,0,0,0,0,0,0,0,0,0,0,0,0,0,0,0,0,0,0,0,0,0,0,0,0,0,0,0,0,0,0,0,0,0,0,0,0,0,0,0,0,0,0,0,0,0,0,0,0,0,0,0,0,0,0,0,0,0,0,0,0,0,0,0,0,0,0,0,0,0,0,0,0,0,0,0,0,0,0,0,0,0,0,0,0,0,0,0,0,0,0,0,0,0,0,0,0,0,0,0,0,0,0,0,0,0,0,0,0,0,0,0,0,0,0,0,0,0,0,0,0,0,0,0,0,0,0,0,0,0,0,0,0,0,0,0,0,0,0,0,0,0,0,0,0,0,0,0,0,0,0,0,0,0,0,0,0,0,0,0,0,0,0,0,0,0,0,0,0,0,0,0,0,0,0,0,0,0,0,0,0,0,0,0,0,0,0,0,0,0,0,0,0,0,0,0,0,0,0,0,0,0,0,0,0,0,0,0,0,0,0,0,0,0,0,0,0,0,0,0,0,0,0,0,0,0,0,0,0,0,0,0,0,0,0,0,0,0,0,0,0,0,0,0,0,0,0,0,0,0,0,0,0,0,0,0,0,0,0,0,0,0,0,0,0,0,0,0,0,0,0,0,0,0,0,0,0,0,0,0,0,0,0,0,0,0,0,0,0,0,0,0,0,0,0,0,0,0,0,0,0,0,0,0,0,0,0,0,0,0,0,0,0,0,0,0,0,0,0,0,0,0,0,0,0,0,0,0,0,0,0,0,0,0,0,0,0,0,0,0,0,0,0,0,0,0,0,0,0,0,0,0,0,0,0,0,0,0,0,0,0,0,0,0,0,0,0,0,0,0,0,0,0,0,0,0,0,0,0,0,0,0,0,0,0,0,0,0,0,0,0,0,0,0,0,0,0,0,0,0,0,0,0,0,0,0,0,0,0,0,0,0,0,0,0,0,0,0,0,0,0,0,0,0,0,0,0,0,0,0,0,0,0,0,0,0,0,0,0,0,0,0,0,0,0,0,0,0,0,0,0,0,0,0,0,0,0,0,0,0,0,0,0,0,0,0,0,0,0,0,0,0,0,0,0,0,0,0,0,0,0,0,0,0,0,0,0,0,0,0,0,0,0,0,0,0,0,0,0,0,0,0,0,0,0,0,0,0,0,0,0,0,0,0,0,0,0,0,0,0,0,0,0,0,0,0,0,0,0,0,0,0,0,0,0,0,0,0,0,0,0,0,0,0,0,0,0,0,0,0,0,0,0,0,0,0,0,0,0,0,0,0,0,0,0,0,0,0,0,0,0,0,0,0,0,0,0,0,0,0,0,0,0,0,0,0,0,0,0,0,0,0,0,0,0,0,0,0,0,0,0,0,0,0,0,0,0,0,0,0,0,0,0,0,0,0,0,0,0,0,0,0,0,0,0,0,0,0,0,0,0,0,0,0,0,0,0,0,0,0,0,0,0,0,0,0,0,0,0,0,0,0,0,0,0,0,0,0,0,0,0,0,0,0,0,0,0,0,0,0,0,0,0,0,0,0,0,0,0,0,0,0,0,0,0,0,0,0,0,0,0,0,0,0,0,0,0,0,0,0,0,0,0,0,0,0,0,0,0,0,0,0,0,0,0,0,0,0,0,0,0,0,0,0,0,0,0,0,0,0,0,0,0,0,0,0,0,0,0,0,0,0,0,0,0,0,0,0,0,0,0,0,0,0,0,0,0,0,0,0,0,0,0,0,0,0,0,0,0,0,0,0,0,0,0,0,0,0,0,0,0,0,0,0,0,0,0,0,0,0,0,0,0,0,0,0,0,0,0,0,0,0,0,0,0,0
Psd21              {2;302,4;0} 0,0,0,0,0,0,0,0,0,0,0,0,0,0,0,0,0,0,0,0,0,0,0,0,0,0,0,0,0,0,0,0,0,0,0,0,0,0,0,0,0,0,0,0,0,0,0,0,0,0,0,0,0,0,0,0,0,0,0,0,0,0,0,0,0,0,0,0,0,0,0,0,0,0,0,0,0,0,0,0,0,0,0,0,0,0,0,0,0,0,0,0,0,0,0,0,0,0,0,0,0,0,0,0,0,0,0,0,0,0,0,0,0,0,0,0,0,0,0,0,0,0,0,0,0,0,0,0,0,0,0,0,0,0,0,0,0,0,0,0,0,0,0,0,0,0,0,0,0,0,0,0,0,0,0,0,0,0,0,0,0,0,0,0,0,0,0,0,0,0,0,0,0,0,0,0,0,0,0,0,0,0,0,0,0,0,0,0,0,0,0,0,0,0,0,0,0,0,0,0,0,0,0,0,0,0,0,0,0,0,0,0,0,0,0,0,0,0,0,0,0,0,0,0,0,0,0,0,0,0,0,0,0,0,0,0,0,0,0,0,0,0,0,0,0,0,0,0,0,0,0,0,0,0,0,0,0,0,0,0,0,0,0,0,0,0,0,0,0,0,0,0,0,0,0,0,0,0,0,0,0,0,0,0,0,0,0,0,0,0,0,0,0,0,0,0,0,0,0,0,0,0,0,0,0,0,0,0,0,0,0,0,0,0,0,0,0,0,0,0,0,0,0,0,0,0,0,0,0,0,0,0,0,0,0,0,0,0,0,0,0,0,0,0,0,0,0,0,0,0,0,0,0,0,0,0,0,0,0,0,0,0,0,0,0,0,0,0,0,0,0,0,0,0,0,0,0,0,0,0,0,0,0,0,0,0,0,0,0,0,0,0,0,0,0,0,0,0,0,0,0,0,0,0,0,0,0,0,0,0,0,0,0,0,0,0,0,0,0,0,0,0,0,0,0,0,0,0,0,0,0,0,0,0,0,0,0,0,0,0,0,0,0,0,0,0,0,0,0,0,0,0,0,0,0,0,0,0,0,0,0,0,0,0,0,0,0,0,0,0,0,0,0,0,0,0,0,0,0,0,0,0,0,0,0,0,0,0,0,0,0,0,0,0,0,0,0,0,0,0,0,0,0,0,0,0,0,0,0,0,0,0,0,0,0,0,0,0,0,0,0,0,0,0,0,0,0,0,0,0,0,0,0,0,0,0,0,0,0,0,0,0,0,0,0,0,0,0,0,0,0,0,0,0,0,0,0,0,0,0,0,0,0,0,0,0,0,0,0,0,0,0,0,0,0,0,0,0,0,0,0,0,0,0,0,0,0,0,0,0,0,0,0,0,0,0,0,0,0,0,0,0,0,0,0,0,0,0,0,0,0,0,0,0,0,0,0,0,0,0,0,0,0,0,0,0,0,0,0,0,0,0,0,0,0,0,0,0,0,0,0,0,0,0,0,0,0,0,0,0,0,0,0,0,0,0,0,0,0,0,0,0,0,0,0,0,0,0,0,0,0,0,0,0,0,0,0,0,0,0,0,0,0,0,0,0,0,0,0,0,0,0,0,0,0,0,0,0,0,0,0,0,0,0,0,0,0,0,0,0,0,0,0,0,0,0,0,0,0,0,0,0,0,0,0,0,0,0,0,0,0,0,0,0,0,0,0,0,0,0,0,0,0,0,0,0,0,0,0,0,0,0,0,0,0,0,0,0,0,0,0,0,0,0,0,0,0,0,0,0,0,0,0,0,0,0,0,0,0,0,0,0,0,0,0,0,0,0,0,0,0,0,0,0,0,0,0,0,0,0,0,0,0,0,0,0,0,0,0,0,0,0,0,0,0,0,0,0,0,0,0,0,0,0,0,0,0,0,0,0,0,0,0,0,0,0,0,0,0,0,0,0,0,0,0,0,0,0,0,0,0,0,0,0,0,0,0,0,0,0,0,0,0,0,0,0,0,0,0,0,0,0,0,0,0,0,0,0,0,0,0,0,0,0,0,0,0,0,0,0,0,0,0,0,0,0,0,0,0,0,0,0,0,0,0,0,0,0,0,0,0,0,0,0,0,0,0,0,0,0,0,0,0,0,0,0,0,0,0,0,0,0,0,0,0,0,0,0,0,0,0,0,0,0,0,0,0,0,0,0,0,0,0,0,0,0,0,0,0,0,0,0,0,0,0,0,0,0,0,0,0,0,0,0,0,0,0,0,0,0,0,0,0,0,0,0,0,0,0,0,0,0,0,0,0,0,0,0,0,0,0,0,0,0,0,0,0,0,0,0,0,0,0,0,0,0,0,0,0,0,0,0,0,0,0,0,0,0,0,0,0,0,0,0,0,0,0,0,0,0,0,0,0,0,0,0,0,0,0,0,0,0,0,0,0,0,0,0,0,0,0,0,0,0,0,0,0,0,0,0,0,0,0,0,0,0,0,0,0,0,0,0,0,0,0,0,0,0,0,0,0,0,0,0,0,0,0,0,0,0,0,0,0,0,0,0,0,0,0,0,0,0,0,0,0,0,0,0,0,0,0,0,0,0,0,0,0,0,0,0,0,0,0,0,0,0,0,0,0,0,0,0,0,0,0,0,0,0,0,0,0,0,0,0,0,0,0,0,0,0,0,0,0,0,0,0,0,0,0,0,0,0,0,0,0,0,0,0,0,0,0,0,0,0,0,0,0,0,0,0,0,0,0,0,0,0,0,0,0,0,0,0,0,0,0,0,0,0
Psd22              {2;302,4;0} 0,0,0,0,0,0,0,0,0,0,0,0,0,0,0,0,0,0,0,0,0,0,0,0,0,0,0,0,0,0,0,0,0,0,0,0,0,0,0,0,0,0,0,0,0,0,0,0,0,0,0,0,0,0,0,0,0,0,0,0,0,0,0,0,0,0,0,0,0,0,0,0,0,0,0,0,0,0,0,0,0,0,0,0,0,0,0,0,0,0,0,0,0,0,0,0,0,0,0,0,0,0,0,0,0,0,0,0,0,0,0,0,0,0,0,0,0,0,0,0,0,0,0,0,0,0,0,0,0,0,0,0,0,0,0,0,0,0,0,0,0,0,0,0,0,0,0,0,0,0,0,0,0,0,0,0,0,0,0,0,0,0,0,0,0,0,0,0,0,0,0,0,0,0,0,0,0,0,0,0,0,0,0,0,0,0,0,0,0,0,0,0,0,0,0,0,0,0,0,0,0,0,0,0,0,0,0,0,0,0,0,0,0,0,0,0,0,0,0,0,0,0,0,0,0,0,0,0,0,0,0,0,0,0,0,0,0,0,0,0,0,0,0,0,0,0,0,0,0,0,0,0,0,0,0,0,0,0,0,0,0,0,0,0,0,0,0,0,0,0,0,0,0,0,0,0,0,0,0,0,0,0,0,0,0,0,0,0,0,0,0,0,0,0,0,0,0,0,0,0,0,0,0,0,0,0,0,0,0,0,0,0,0,0,0,0,0,0,0,0,0,0,0,0,0,0,0,0,0,0,0,0,0,0,0,0,0,0,0,0,0,0,0,0,0,0,0,0,0,0,0,0,0,0,0,0,0,0,0,0,0,0,0,0,0,0,0,0,0,0,0,0,0,0,0,0,0,0,0,0,0,0,0,0,0,0,0,0,0,0,0,0,0,0,0,0,0,0,0,0,0,0,0,0,0,0,0,0,0,0,0,0,0,0,0,0,0,0,0,0,0,0,0,0,0,0,0,0,0,0,0,0,0,0,0,0,0,0,0,0,0,0,0,0,0,0,0,0,0,0,0,0,0,0,0,0,0,0,0,0,0,0,0,0,0,0,0,0,0,0,0,0,0,0,0,0,0,0,0,0,0,0,0,0,0,0,0,0,0,0,0,0,0,0,0,0,0,0,0,0,0,0,0,0,0,0,0,0,0,0,0,0,0,0,0,0,0,0,0,0,0,0,0,0,0,0,0,0,0,0,0,0,0,0,0,0,0,0,0,0,0,0,0,0,0,0,0,0,0,0,0,0,0,0,0,0,0,0,0,0,0,0,0,0,0,0,0,0,0,0,0,0,0,0,0,0,0,0,0,0,0,0,0,0,0,0,0,0,0,0,0,0,0,0,0,0,0,0,0,0,0,0,0,0,0,0,0,0,0,0,0,0,0,0,0,0,0,0,0,0,0,0,0,0,0,0,0,0,0,0,0,0,0,0,0,0,0,0,0,0,0,0,0,0,0,0,0,0,0,0,0,0,0,0,0,0,0,0,0,0,0,0,0,0,0,0,0,0,0,0,0,0,0,0,0,0,0,0,0,0,0,0,0,0,0,0,0,0,0,0,0,0,0,0,0,0,0,0,0,0,0,0,0,0,0,0,0,0,0,0,0,0,0,0,0,0,0,0,0,0,0,0,0,0,0,0,0,0,0,0,0,0,0,0,0,0,0,0,0,0,0,0,0,0,0,0,0,0,0,0,0,0,0,0,0,0,0,0,0,0,0,0,0,0,0,0,0,0,0,0,0,0,0,0,0,0,0,0,0,0,0,0,0,0,0,0,0,0,0,0,0,0,0,0,0,0,0,0,0,0,0,0,0,0,0,0,0,0,0,0,0,0,0,0,0,0,0,0,0,0,0,0,0,0,0,0,0,0,0,0,0,0,0,0,0,0,0,0,0,0,0,0,0,0,0,0,0,0,0,0,0,0,0,0,0,0,0,0,0,0,0,0,0,0,0,0,0,0,0,0,0,0,0,0,0,0,0,0,0,0,0,0,0,0,0,0,0,0,0,0,0,0,0,0,0,0,0,0,0,0,0,0,0,0,0,0,0,0,0,0,0,0,0,0,0,0,0,0,0,0,0,0,0,0,0,0,0,0,0,0,0,0,0,0,0,0,0,0,0,0,0,0,0,0,0,0,0,0,0,0,0,0,0,0,0,0,0,0,0,0,0,0,0,0,0,0,0,0,0,0,0,0,0,0,0,0,0,0,0,0,0,0,0,0,0,0,0,0,0,0,0,0,0,0,0,0,0,0,0,0,0,0,0,0,0,0,0,0,0,0,0,0,0,0,0,0,0,0,0,0,0,0,0,0,0,0,0,0,0,0,0,0,0,0,0,0,0,0,0,0,0,0,0,0,0,0,0,0,0,0,0,0,0,0,0,0,0,0,0,0,0,0,0,0,0,0,0,0,0,0,0,0,0,0,0,0,0,0,0,0,0,0,0,0,0,0,0,0,0,0,0,0,0,0,0,0,0,0,0,0,0,0,0,0,0,0,0,0,0,0,0,0,0,0,0,0,0,0,0,0,0,0,0,0,0,0,0,0,0,0,0,0,0,0,0,0,0,0,0,0,0,0,0,0,0,0,0,0,0,0,0,0,0,0,0,0,0,0,0,0,0,0,0,0,0,0,0,0,0,0,0,0,0,0,0,0,0,0,0,0,0,0,0,0,0,0,0,0,0,0,0,0,0,0,0,0,0,0,0,0,0,0,0,0,0,0,0,0
Psd23              {2;302,4;0} 0,0,0,0,0,0,0,0,0,0,0,0,0,0,0,0,0,0,0,0,0,0,0,0,0,0,0,0,0,0,0,0,0,0,0,0,0,0,0,0,0,0,0,0,0,0,0,0,0,0,0,0,0,0,0,0,0,0,0,0,0,0,0,0,0,0,0,0,0,0,0,0,0,0,0,0,0,0,0,0,0,0,0,0,0,0,0,0,0,0,0,0,0,0,0,0,0,0,0,0,0,0,0,0,0,0,0,0,0,0,0,0,0,0,0,0,0,0,0,0,0,0,0,0,0,0,0,0,0,0,0,0,0,0,0,0,0,0,0,0,0,0,0,0,0,0,0,0,0,0,0,0,0,0,0,0,0,0,0,0,0,0,0,0,0,0,0,0,0,0,0,0,0,0,0,0,0,0,0,0,0,0,0,0,0,0,0,0,0,0,0,0,0,0,0,0,0,0,0,0,0,0,0,0,0,0,0,0,0,0,0,0,0,0,0,0,0,0,0,0,0,0,0,0,0,0,0,0,0,0,0,0,0,0,0,0,0,0,0,0,0,0,0,0,0,0,0,0,0,0,0,0,0,0,0,0,0,0,0,0,0,0,0,0,0,0,0,0,0,0,0,0,0,0,0,0,0,0,0,0,0,0,0,0,0,0,0,0,0,0,0,0,0,0,0,0,0,0,0,0,0,0,0,0,0,0,0,0,0,0,0,0,0,0,0,0,0,0,0,0,0,0,0,0,0,0,0,0,0,0,0,0,0,0,0,0,0,0,0,0,0,0,0,0,0,0,0,0,0,0,0,0,0,0,0,0,0,0,0,0,0,0,0,0,0,0,0,0,0,0,0,0,0,0,0,0,0,0,0,0,0,0,0,0,0,0,0,0,0,0,0,0,0,0,0,0,0,0,0,0,0,0,0,0,0,0,0,0,0,0,0,0,0,0,0,0,0,0,0,0,0,0,0,0,0,0,0,0,0,0,0,0,0,0,0,0,0,0,0,0,0,0,0,0,0,0,0,0,0,0,0,0,0,0,0,0,0,0,0,0,0,0,0,0,0,0,0,0,0,0,0,0,0,0,0,0,0,0,0,0,0,0,0,0,0,0,0,0,0,0,0,0,0,0,0,0,0,0,0,0,0,0,0,0,0,0,0,0,0,0,0,0,0,0,0,0,0,0,0,0,0,0,0,0,0,0,0,0,0,0,0,0,0,0,0,0,0,0,0,0,0,0,0,0,0,0,0,0,0,0,0,0,0,0,0,0,0,0,0,0,0,0,0,0,0,0,0,0,0,0,0,0,0,0,0,0,0,0,0,0,0,0,0,0,0,0,0,0,0,0,0,0,0,0,0,0,0,0,0,0,0,0,0,0,0,0,0,0,0,0,0,0,0,0,0,0,0,0,0,0,0,0,0,0,0,0,0,0,0,0,0,0,0,0,0,0,0,0,0,0,0,0,0,0,0,0,0,0,0,0,0,0,0,0,0,0,0,0,0,0,0,0,0,0,0,0,0,0,0,0,0,0,0,0,0,0,0,0,0,0,0,0,0,0,0,0,0,0,0,0,0,0,0,0,0,0,0,0,0,0,0,0,0,0,0,0,0,0,0,0,0,0,0,0,0,0,0,0,0,0,0,0,0,0,0,0,0,0,0,0,0,0,0,0,0,0,0,0,0,0,0,0,0,0,0,0,0,0,0,0,0,0,0,0,0,0,0,0,0,0,0,0,0,0,0,0,0,0,0,0,0,0,0,0,0,0,0,0,0,0,0,0,0,0,0,0,0,0,0,0,0,0,0,0,0,0,0,0,0,0,0,0,0,0,0,0,0,0,0,0,0,0,0,0,0,0,0,0,0,0,0,0,0,0,0,0,0,0,0,0,0,0,0,0,0,0,0,0,0,0,0,0,0,0,0,0,0,0,0,0,0,0,0,0,0,0,0,0,0,0,0,0,0,0,0,0,0,0,0,0,0,0,0,0,0,0,0,0,0,0,0,0,0,0,0,0,0,0,0,0,0,0,0,0,0,0,0,0,0,0,0,0,0,0,0,0,0,0,0,0,0,0,0,0,0,0,0,0,0,0,0,0,0,0,0,0,0,0,0,0,0,0,0,0,0,0,0,0,0,0,0,0,0,0,0,0,0,0,0,0,0,0,0,0,0,0,0,0,0,0,0,0,0,0,0,0,0,0,0,0,0,0,0,0,0,0,0,0,0,0,0,0,0,0,0,0,0,0,0,0,0,0,0,0,0,0,0,0,0,0,0,0,0,0,0,0,0,0,0,0,0,0,0,0,0,0,0,0,0,0,0,0,0,0,0,0,0,0,0,0,0,0,0,0,0,0,0,0,0,0,0,0,0,0,0,0,0,0,0,0,0,0,0,0,0,0,0,0,0,0,0,0,0,0,0,0,0,0,0,0,0,0,0,0,0,0,0,0,0,0,0,0,0,0,0,0,0,0,0,0,0,0,0,0,0,0,0,0,0,0,0,0,0,0,0,0,0,0,0,0,0,0,0,0,0,0,0,0,0,0,0,0,0,0,0,0,0,0,0,0,0,0,0,0,0,0,0,0,0,0,0,0,0,0,0,0,0,0,0,0,0,0,0,0,0,0,0,0,0,0,0,0,0,0,0,0,0,0,0,0,0,0,0,0,0,0,0,0,0,0,0,0,0,0,0,0,0,0,0,0,0,0,0,0,0,0,0,0,0,0,0,0,0,0,0,0,0,0
Psd24              {2;302,4;0} 0,0,0,0,0,0,0,0,0,0,0,0,0,0,0,0,0,0,0,0,0,0,0,0,0,0,0,0,0,0,0,0,0,0,0,0,0,0,0,0,0,0,0,0,0,0,0,0,0,0,0,0,0,0,0,0,0,0,0,0,0,0,0,0,0,0,0,0,0,0,0,0,0,0,0,0,0,0,0,0,0,0,0,0,0,0,0,0,0,0,0,0,0,0,0,0,0,0,0,0,0,0,0,0,0,0,0,0,0,0,0,0,0,0,0,0,0,0,0,0,0,0,0,0,0,0,0,0,0,0,0,0,0,0,0,0,0,0,0,0,0,0,0,0,0,0,0,0,0,0,0,0,0,0,0,0,0,0,0,0,0,0,0,0,0,0,0,0,0,0,0,0,0,0,0,0,0,0,0,0,0,0,0,0,0,0,0,0,0,0,0,0,0,0,0,0,0,0,0,0,0,0,0,0,0,0,0,0,0,0,0,0,0,0,0,0,0,0,0,0,0,0,0,0,0,0,0,0,0,0,0,0,0,0,0,0,0,0,0,0,0,0,0,0,0,0,0,0,0,0,0,0,0,0,0,0,0,0,0,0,0,0,0,0,0,0,0,0,0,0,0,0,0,0,0,0,0,0,0,0,0,0,0,0,0,0,0,0,0,0,0,0,0,0,0,0,0,0,0,0,0,0,0,0,0,0,0,0,0,0,0,0,0,0,0,0,0,0,0,0,0,0,0,0,0,0,0,0,0,0,0,0,0,0,0,0,0,0,0,0,0,0,0,0,0,0,0,0,0,0,0,0,0,0,0,0,0,0,0,0,0,0,0,0,0,0,0,0,0,0,0,0,0,0,0,0,0,0,0,0,0,0,0,0,0,0,0,0,0,0,0,0,0,0,0,0,0,0,0,0,0,0,0,0,0,0,0,0,0,0,0,0,0,0,0,0,0,0,0,0,0,0,0,0,0,0,0,0,0,0,0,0,0,0,0,0,0,0,0,0,0,0,0,0,0,0,0,0,0,0,0,0,0,0,0,0,0,0,0,0,0,0,0,0,0,0,0,0,0,0,0,0,0,0,0,0,0,0,0,0,0,0,0,0,0,0,0,0,0,0,0,0,0,0,0,0,0,0,0,0,0,0,0,0,0,0,0,0,0,0,0,0,0,0,0,0,0,0,0,0,0,0,0,0,0,0,0,0,0,0,0,0,0,0,0,0,0,0,0,0,0,0,0,0,0,0,0,0,0,0,0,0,0,0,0,0,0,0,0,0,0,0,0,0,0,0,0,0,0,0,0,0,0,0,0,0,0,0,0,0,0,0,0,0,0,0,0,0,0,0,0,0,0,0,0,0,0,0,0,0,0,0,0,0,0,0,0,0,0,0,0,0,0,0,0,0,0,0,0,0,0,0,0,0,0,0,0,0,0,0,0,0,0,0,0,0,0,0,0,0,0,0,0,0,0,0,0,0,0,0,0,0,0,0,0,0,0,0,0,0,0,0,0,0,0,0,0,0,0,0,0,0,0,0,0,0,0,0,0,0,0,0,0,0,0,0,0,0,0,0,0,0,0,0,0,0,0,0,0,0,0,0,0,0,0,0,0,0,0,0,0,0,0,0,0,0,0,0,0,0,0,0,0,0,0,0,0,0,0,0,0,0,0,0,0,0,0,0,0,0,0,0,0,0,0,0,0,0,0,0,0,0,0,0,0,0,0,0,0,0,0,0,0,0,0,0,0,0,0,0,0,0,0,0,0,0,0,0,0,0,0,0,0,0,0,0,0,0,0,0,0,0,0,0,0,0,0,0,0,0,0,0,0,0,0,0,0,0,0,0,0,0,0,0,0,0,0,0,0,0,0,0,0,0,0,0,0,0,0,0,0,0,0,0,0,0,0,0,0,0,0,0,0,0,0,0,0,0,0,0,0,0,0,0,0,0,0,0,0,0,0,0,0,0,0,0,0,0,0,0,0,0,0,0,0,0,0,0,0,0,0,0,0,0,0,0,0,0,0,0,0,0,0,0,0,0,0,0,0,0,0,0,0,0,0,0,0,0,0,0,0,0,0,0,0,0,0,0,0,0,0,0,0,0,0,0,0,0,0,0,0,0,0,0,0,0,0,0,0,0,0,0,0,0,0,0,0,0,0,0,0,0,0,0,0,0,0,0,0,0,0,0,0,0,0,0,0,0,0,0,0,0,0,0,0,0,0,0,0,0,0,0,0,0,0,0,0,0,0,0,0,0,0,0,0,0,0,0,0,0,0,0,0,0,0,0,0,0,0,0,0,0,0,0,0,0,0,0,0,0,0,0,0,0,0,0,0,0,0,0,0,0,0,0,0,0,0,0,0,0,0,0,0,0,0,0,0,0,0,0,0,0,0,0,0,0,0,0,0,0,0,0,0,0,0,0,0,0,0,0,0,0,0,0,0,0,0,0,0,0,0,0,0,0,0,0,0,0,0,0,0,0,0,0,0,0,0,0,0,0,0,0,0,0,0,0,0,0,0,0,0,0,0,0,0,0,0,0,0,0,0,0,0,0,0,0,0,0,0,0,0,0,0,0,0,0,0,0,0,0,0,0,0,0,0,0,0,0,0,0,0,0,0,0,0,0,0,0,0,0,0,0,0,0,0,0,0,0,0,0,0,0,0,0,0,0,0,0,0,0,0,0,0,0,0,0,0,0,0,0,0,0,0,0,0,0,0,0,0,0,0,0,0,0,0,0,0,0
Psd25              {2;302,4;0} 0,246,0,0,0,0,0,0,0,0,0,0,0,0,0,0,0,0,0,0,0,0,0,0,0,0,0,0,0,0,0,0,0,0,0,0,0,0,0,0,0,0,0,0,0,0,0,0,0,0,0,0,0,0,0,0,0,0,0,0,0,0,0,0,0,0,0,0,0,0,0,0,0,0,0,0,0,0,0,0,0,0,0,0,0,0,0,0,0,0,0,0,0,0,0,0,0,0,0,0,0,0,0,0,0,0,0,0,0,0,0,0,0,0,0,0,0,0,0,0,0,0,0,0,0,0,0,0,0,0,0,0,0,0,0,0,0,0,0,0,0,0,0,0,0,0,0,0,0,0,0,0,0,0,0,0,0,0,0,0,0,0,0,0,0,0,0,0,0,0,0,0,0,0,0,0,0,0,0,0,0,0,0,0,0,0,0,0,0,0,0,0,0,0,0,0,0,0,0,0,0,0,0,0,0,0,0,0,0,0,0,0,0,0,0,0,0,0,0,0,0,0,0,0,0,0,0,0,0,0,0,0,0,0,0,0,0,0,0,0,0,0,0,0,0,0,0,0,0,0,0,0,0,0,0,0,0,0,0,0,0,0,0,0,0,0,0,0,0,0,0,0,0,0,0,0,0,0,0,0,0,0,0,0,0,0,0,0,0,0,0,0,0,0,0,0,0,0,0,0,0,0,0,8,0,0,0,0,0,0,0,0,0,0,0,0,0,0,0,0,0,0,0,0,0,0,0,0,0,0,0,0,0,0,0,0,0,0,0,0,0,0,0,0,0,0,0,0,0,0,0,0,0,0,0,0,0,0,0,0,0,0,0,0,0,0,0,0,0,0,0,0,0,0,0,0,0,0,0,0,0,0,0,0,0,0,0,0,0,0,0,0,0,0,0,0,0,0,0,0,0,0,0,0,0,0,0,0,0,0,0,0,0,0,0,0,0,0,0,0,0,0,0,0,0,0,0,0,0,0,0,0,0,0,0,0,0,0,0,0,0,0,0,0,0,0,0,0,0,0,0,0,0,0,0,0,0,0,0,0,0,0,0,0,0,0,0,0,0,0,0,0,0,0,0,0,0,0,0,0,0,0,0,0,0,0,0,0,0,0,0,0,0,0,0,0,0,0,0,0,0,0,0,0,0,0,0,0,0,0,0,0,0,0,0,0,0,0,0,0,0,0,0,0,0,0,0,0,0,0,0,0,0,0,0,0,0,0,0,0,0,0,0,0,0,0,0,0,0,0,0,0,0,0,0,0,0,0,0,0,0,0,0,0,0,0,0,0,0,0,0,0,0,0,0,0,0,0,0,0,0,0,0,0,0,0,0,0,0,0,0,0,0,0,0,0,0,0,0,0,0,0,0,0,0,0,0,0,0,0,0,0,0,0,0,0,0,0,0,0,0,0,0,0,0,0,0,0,0,0,0,0,0,0,0,0,0,0,0,0,0,0,0,0,0,0,0,0,0,0,0,0,0,0,0,0,0,0,0,0,0,0,0,0,0,0,0,0,0,0,0,0,0,0,0,0,0,0,0,0,0,0,0,0,0,0,0,0,0,0,0,0,0,0,0,0,0,0,0,0,0,0,0,0,0,0,0,0,0,0,0,0,0,0,0,0,0,0,0,0,0,0,0,0,0,0,0,0,0,0,0,0,0,0,0,0,0,0,0,0,0,0,0,0,0,0,0,0,0,0,0,0,0,0,0,0,0,0,0,0,0,0,0,0,0,0,0,0,0,0,0,0,0,0,0,0,0,0,0,0,0,0,0,0,0,0,0,0,0,0,0,0,0,0,0,0,0,0,0,0,0,0,0,0,0,0,0,0,0,0,0,0,0,0,0,0,0,0,0,0,0,0,0,0,0,0,0,0,0,0,0,0,0,0,0,0,0,0,0,0,0,0,0,0,0,0,0,0,0,0,0,0,0,0,0,0,0,0,0,0,0,0,0,0,0,0,0,0,0,0,0,0,0,0,0,0,0,0,0,0,0,0,0,0,0,0,0,0,0,0,0,0,0,0,0,0,0,0,0,0,0,0,0,0,0,0,0,1,0,0,0,0,0,0,0,0,0,0,0,0,0,0,0,0,0,0,0,0,0,0,0,0,0,0,0,0,0,0,0,0,0,0,0,0,0,0,0,0,0,0,0,0,0,0,0,0,0,0,0,0,0,0,0,0,0,0,0,0,0,0,0,0,0,0,0,0,0,0,0,0,0,0,0,0,0,0,0,0,0,0,0,0,0,0,0,0,0,0,0,0,0,0,0,0,0,0,0,0,0,0,0,0,0,0,0,0,0,0,0,0,0,0,0,0,0,0,0,0,0,0,0,0,0,0,0,0,0,0,0,0,0,0,0,0,0,0,0,0,0,0,0,0,0,0,0,0,0,0,0,0,0,0,0,0,0,0,0,0,0,0,0,0,0,0,0,0,0,0,0,0,0,0,0,0,0,0,0,0,0,0,0,0,0,0,0,0,0,0,0,0,0,0,0,0,0,0,0,0,0,0,0,0,0,0,0,0,0,0,0,0,0,0,0,0,0,0,0,0,0,0,0,0,0,0,0,0,0,0,0,0,0,0,0,0,0,0,0,0,0,0,0,0,0,0,0,0,0,0,0,0,0,0,0,0,0,0,0,0,0,0,0,0,0,0,0,0,0,0,0,0,0,0,0,0,0,0,0,0,0,0,0,0,0,0,0,0,0,0,0,0,0,0,0,0,0,0,0,0
Psd26              {2;302,4;0} 0,0,60,0,0,0,0,0,0,0,0,0,0,0,0,0,0,0,0,0,0,0,0,0,0,0,0,0,0,0,0,0,0,0,0,0,0,0,0,0,0,0,0,0,0,0,0,0,0,0,0,0,0,0,0,0,0,0,0,0,0,0,0,0,0,0,0,0,0,0,0,0,0,0,0,0,0,0,0,0,0,0,0,0,0,0,0,0,0,0,0,0,0,0,0,0,0,0,0,0,0,0,0,0,0,0,0,0,0,0,0,0,0,0,0,0,0,0,0,0,0,0,0,0,0,0,0,0,0,0,0,0,0,0,0,0,0,0,0,0,0,0,0,0,0,0,0,0,0,0,0,0,0,0,0,0,0,0,0,0,0,0,0,0,0,0,0,0,0,0,0,0,0,0,0,0,0,0,0,0,0,0,0,0,0,0,0,0,0,0,0,0,0,0,0,0,0,0,0,0,0,0,0,0,0,0,0,0,0,0,0,0,0,0,0,0,0,0,0,0,0,0,0,0,0,0,0,0,0,0,0,0,0,0,0,0,0,0,0,0,0,0,0,0,0,0,0,0,0,0,0,0,0,0,0,0,0,0,0,0,0,0,0,0,0,0,0,0,0,0,0,0,0,0,0,0,0,0,0,0,0,0,0,0,0,0,0,0,0,0,0,0,0,0,0,0,0,0,0,0,0,0,0,0,398,0,0,0,0,0,0,0,0,0,0,0,0,0,0,0,0,0,0,0,0,0,0,0,0,0,0,0,0,0,0,0,0,0,0,0,0,0,0,0,0,0,0,0,0,0,0,0,0,0,0,0,0,0,0,0,0,0,0,0,0,0,0,0,0,0,0,0,0,0,0,0,0,0,0,0,0,0,0,0,0,0,0,0,0,0,0,0,0,0,0,0,0,0,0,0,0,0,0,0,0,0,0,0,0,0,0,0,0,0,0,0,0,0,0,0,0,0,0,0,0,0,0,0,0,0,0,0,0,0,0,0,0,0,0,0,0,0,0,0,0,0,0,0,0,0,0,0,0,0,0,0,0,0,0,0,0,0,0,0,0,0,0,0,0,0,0,0,0,0,0,0,0,0,0,0,0,0,0,0,0,0,0,0,0,0,0,0,0,0,0,0,0,0,0,0,0,0,0,0,0,0,0,0,0,0,0,0,0,0,0,0,0,0,0,0,0,0,0,0,0,0,0,0,0,0,0,0,0,0,0,0,0,0,0,0,0,0,0,0,0,0,0,0,0,0,0,0,0,0,0,0,0,0,0,0,0,0,0,0,0,0,0,0,0,0,0,0,0,0,0,0,0,0,0,0,0,0,0,0,0,0,0,0,0,0,0,0,0,0,0,0,0,0,0,0,0,0,0,0,0,0,0,0,0,0,0,0,0,0,0,0,0,0,0,0,0,0,0,0,0,0,0,0,0,0,0,0,0,0,0,0,0,0,0,0,0,0,0,0,0,0,0,0,0,0,0,0,0,0,0,0,0,0,0,0,0,0,0,0,0,0,0,0,0,0,0,0,0,0,0,0,0,0,0,0,0,0,0,0,0,0,0,0,0,0,0,0,0,0,0,0,0,0,0,0,0,0,0,0,0,0,0,0,0,0,0,0,0,0,0,0,0,0,0,0,0,0,0,0,0,0,0,0,0,0,0,0,0,0,0,0,0,0,0,0,0,0,0,0,0,0,0,0,0,0,0,0,0,0,0,0,0,0,0,0,0,0,0,0,0,0,0,0,0,0,0,0,0,0,0,0,0,0,0,0,0,0,0,0,0,0,0,0,0,0,0,0,0,0,0,0,0,0,0,0,0,0,0,0,0,0,0,0,0,0,0,0,0,0,0,0,0,0,0,0,0,0,0,0,0,0,0,0,0,0,0,0,0,0,0,0,0,0,0,0,0,0,0,0,0,0,0,0,0,0,0,0,0,0,0,0,0,0,0,0,0,0,0,0,0,0,0,0,0,0,0,0,0,0,0,0,0,0,0,0,0,0,0,0,0,0,0,0,0,0,0,0,0,0,0,0,0,0,0,0,0,0,0,0,0,0,0,1,4,0,0,0,0,0,0,0,0,0,0,0,0,0,0,0,0,0,0,0,0,0,0,0,0,0,0,0,0,0,0,0,0,0,0,0,0,0,0,0,0,0,0,0,0,0,0,0,0,0,0,0,0,0,0,0,0,0,0,0,0,0,0,0,0,0,0,0,0,0,0,0,0,0,0,0,0,0,0,0,0,0,0,0,0,0,0,0,0,0,0,0,0,0,0,0,0,0,0,0,0,0,0,0,0,0,0,0,0,0,0,0,0,0,0,0,0,0,0,0,0,0,0,0,0,0,0,0,0,0,0,0,0,0,0,0,0,0,0,0,0,0,0,0,0,0,0,0,0,0,0,0,0,0,0,0,0,0,0,0,0,0,0,0,0,0,0,0,0,0,0,0,0,0,0,0,0,0,0,0,0,0,0,0,0,0,0,0,0,0,0,0,0,0,0,0,0,0,0,0,0,0,0,0,0,0,0,0,0,0,0,0,0,0,0,0,0,0,0,0,0,0,0,0,0,0,0,0,0,0,0,0,0,0,0,0,0,0,0,0,0,0,0,0,0,0,0,0,0,0,0,0,0,0,0,0,0,0,0,0,0,0,0,0,0,0,0,0,0,0,0,0,0,0,0,0,0,0,0,0,0,0,0,0,0,0,0,0,0,0,0,0,0,0,0,0,0,0,0,0
Psd27              {2;302,4;0} 0,0,0,0,0,0,0,0,0,0,0,0,0,0,0,0,0,0,0,0,0,0,0,0,0,0,0,0,0,0,0,0,0,0,0,0,0,0,0,0,0,0,0,0,0,0,0,0,0,0,0,0,0,0,0,0,0,0,0,0,0,0,0,0,0,0,0,0,0,0,0,0,0,0,0,0,0,0,0,0,0,0,0,0,0,0,0,0,0,0,0,0,0,0,0,0,0,0,0,0,0,0,0,0,0,0,0,0,0,0,0,0,0,0,0,0,0,0,0,0,0,0,0,0,0,0,0,0,0,0,0,0,0,0,0,0,0,0,0,0,0,0,0,0,0,0,0,0,0,0,0,0,0,0,0,0,0,0,0,0,0,0,0,0,0,0,0,0,0,0,0,0,0,0,0,0,0,0,0,0,0,0,0,0,0,0,0,0,0,0,0,0,0,0,0,0,0,0,0,0,0,0,0,0,0,0,0,0,0,0,0,0,0,0,0,0,0,0,0,0,0,0,0,0,0,0,0,0,0,0,0,0,0,0,0,0,0,0,0,0,0,0,0,0,0,0,0,0,0,0,0,0,0,0,0,0,0,0,0,0,0,0,0,0,0,0,0,0,0,0,0,0,0,0,0,0,0,0,0,0,0,0,0,0,0,0,0,0,0,0,0,0,0,0,0,0,0,0,0,0,0,0,0,0,0,0,0,0,0,0,0,0,0,0,0,0,0,0,0,0,0,0,0,0,0,0,0,0,0,0,0,0,0,0,0,0,0,0,0,0,0,0,0,0,0,0,0,0,0,0,0,0,0,0,0,0,0,0,0,0,0,0,0,0,0,0,0,0,0,0,0,0,0,0,0,0,0,0,0,0,0,0,0,0,0,0,0,0,0,0,0,0,0,0,0,0,0,0,0,0,0,0,0,0,0,0,0,0,0,0,0,0,0,0,0,0,0,0,0,0,0,0,0,0,0,0,0,0,0,0,0,0,0,0,0,0,0,0,0,0,0,0,0,0,0,0,0,0,0,0,0,0,0,0,0,0,0,0,0,0,0,0,0,0,0,0,0,0,0,0,0,0,0,0,0,0,0,0,0,0,0,0,0,0,0,0,0,0,0,0,0,0,0,0,0,0,0,0,0,0,0,0,0,0,0,0,0,0,0,0,0,0,0,0,0,0,0,0,0,0,0,0,0,0,0,0,0,0,0,0,0,0,0,0,0,0,0,0,0,0,0,0,0,0,0,0,0,0,0,0,0,0,0,0,0,0,0,0,0,0,0,0,0,0,0,0,0,0,0,0,0,0,0,0,0,0,0,0,0,0,0,0,0,0,0,0,0,0,0,0,0,0,0,0,0,0,0,0,0,0,0,0,0,0,0,0,0,0,0,0,0,0,0,0,0,0,0,0,0,0,0,0,0,0,0,0,0,0,0,0,0,0,0,0,0,0,0,0,0,0,0,0,0,0,0,0,0,0,0,0,0,0,0,0,0,0,0,0,0,0,0,0,0,0,0,0,0,0,0,0,0,0,0,0,0,0,0,0,0,0,0,0,0,0,0,0,0,0,0,0,0,0,0,0,0,0,0,0,0,0,0,0,0,0,0,0,0,0,0,0,0,0,0,0,0,0,0,0,0,0,0,0,0,0,0,0,0,0,0,0,0,0,0,0,0,0,0,0,0,0,0,0,0,0,0,0,0,0,0,0,0,0,0,0,0,0,0,0,0,0,0,0,0,0,0,0,0,0,0,0,0,0,0,0,0,0,0,0,0,0,0,0,0,0,0,0,0,0,0,0,0,0,0,0,0,0,0,0,0,0,0,0,0,0,0,0,0,0,0,0,0,0,0,0,0,0,0,0,0,0,0,0,0,0,0,0,0,0,0,0,0,0,0,0,0,0,0,0,0,0,0,0,0,0,0,0,0,0,0,0,0,0,0,0,0,0,0,0,0,0,0,0,0,0,0,0,0,0,0,0,0,0,0,0,0,0,0,0,0,0,0,0,0,0,0,0,0,0,0,0,0,0,0,0,0,0,0,0,0,0,0,0,0,0,0,0,0,0,0,0,0,0,0,0,0,0,0,0,0,0,0,0,0,0,0,0,0,0,0,0,0,0,0,0,0,0,0,0,0,0,0,0,0,0,0,0,0,0,0,0,0,0,0,0,0,0,0,0,0,0,0,0,0,0,0,0,0,0,0,0,0,0,0,0,0,0,0,0,0,0,0,0,0,0,0,0,0,0,0,0,0,0,0,0,0,0,0,0,0,0,0,0,0,0,0,0,0,0,0,0,0,0,0,0,0,0,0,0,0,0,0,0,0,0,0,0,0,0,0,0,0,0,0,0,0,0,0,0,0,0,0,0,0,0,0,0,0,0,0,0,0,0,0,0,0,0,0,0,0,0,0,0,0,0,0,0,0,0,0,0,0,0,0,0,0,0,0,0,0,0,0,0,0,0,0,0,0,0,0,0,0,0,0,0,0,0,0,0,0,0,0,0,0,0,0,0,0,0,0,0,0,0,0,0,0,0,0,0,0,0,0,0,0,0,0,0,0,0,0,0,0,0,0,0,0,0,0,0,0,0,0,0,0,0,0,0,0,0,0,0,0,0,0,0,0,0,0,0,0,0,0,0,0,0,0,0,0,0,0,0,0,0,0,0,0,0,0,0,0,0,0,0,0,0,0,0,0,0,0,0,0,0,0,0,0,0,0,0,0,0,0,0,0,0,0,0,0,0
Psd28              {2;302,4;0} 0,0,0,0,0,0,0,0,0,0,0,0,0,0,0,0,0,0,0,0,0,0,0,0,0,0,0,0,0,0,0,0,0,0,0,0,0,0,0,0,0,0,0,0,0,0,0,0,0,0,0,0,0,0,0,0,0,0,0,0,0,0,0,0,0,0,0,0,0,0,0,0,0,0,0,0,0,0,0,0,0,0,0,0,0,0,0,0,0,0,0,0,0,0,0,0,0,0,0,0,0,0,0,0,0,0,0,0,0,0,0,0,0,0,0,0,0,0,0,0,0,0,0,0,0,0,0,0,0,0,0,0,0,0,0,0,0,0,0,0,0,0,0,0,0,0,0,0,0,0,0,0,0,0,0,0,0,0,0,0,0,0,0,0,0,0,0,0,0,0,0,0,0,0,0,0,0,0,0,0,0,0,0,0,0,0,0,0,0,0,0,0,0,0,0,0,0,0,0,0,0,0,0,0,0,0,0,0,0,0,0,0,0,0,0,0,0,0,0,0,0,0,0,0,0,0,0,0,0,0,0,0,0,0,0,0,0,0,0,0,0,0,0,0,0,0,0,0,0,0,0,0,0,0,0,0,0,0,0,0,0,0,0,0,0,0,0,0,0,0,0,0,0,0,0,0,0,0,0,0,0,0,0,0,0,0,0,0,0,0,0,0,0,0,0,0,0,0,0,0,0,0,0,0,0,0,0,0,0,0,0,0,0,0,0,0,0,0,0,0,0,0,0,0,0,0,0,0,0,0,0,0,0,0,0,0,0,0,0,0,0,0,0,0,0,0,0,0,0,0,0,0,0,0,0,0,0,0,0,0,0,0,0,0,0,0,0,0,0,0,0,0,0,0,0,0,0,0,0,0,0,0,0,0,0,0,0,0,0,0,0,0,0,0,0,0,0,0,0,0,0,0,0,0,0,0,0,0,0,0,0,0,0,0,0,0,0,0,0,0,0,0,0,0,0,0,0,0,0,0,0,0,0,0,0,0,0,0,0,0,0,0,0,0,0,0,0,0,0,0,0,0,0,0,0,0,0,0,0,0,0,0,0,0,0,0,0,0,0,0,0,0,0,0,0,0,0,0,0,0,0,0,0,0,0,0,0,0,0,0,0,0,0,0,0,0,0,0,0,0,0,0,0,0,0,0,0,0,0,0,0,0,0,0,0,0,0,0,0,0,0,0,0,0,0,0,0,0,0,0,0,0,0,0,0,0,0,0,0,0,0,0,0,0,0,0,0,0,0,0,0,0,0,0,0,0,0,0,0,0,0,0,0,0,0,0,0,0,0,0,0,0,0,0,0,0,0,0,0,0,0,0,0,0,0,0,0,0,0,0,0,0,0,0,0,0,0,0,0,0,0,0,0,0,0,0,0,0,0,0,0,0,0,0,0,0,0,0,0,0,0,0,0,0,0,0,0,0,0,0,0,0,0,0,0,0,0,0,0,0,0,0,0,0,0,0,0,0,0,0,0,0,0,0,0,0,0,0,0,0,0,0,0,0,0,0,0,0,0,0,0,0,0,0,0,0,0,0,0,0,0,0,0,0,0,0,0,0,0,0,0,0,0,0,0,0,0,0,0,0,0,0,0,0,0,0,0,0,0,0,0,0,0,0,0,0,0,0,0,0,0,0,0,0,0,0,0,0,0,0,0,0,0,0,0,0,0,0,0,0,0,0,0,0,0,0,0,0,0,0,0,0,0,0,0,0,0,0,0,0,0,0,0,0,0,0,0,0,0,0,0,0,0,0,0,0,0,0,0,0,0,0,0,0,0,0,0,0,0,0,0,0,0,0,0,0,0,0,0,0,0,0,0,0,0,0,0,0,0,0,0,0,0,0,0,0,0,0,0,0,0,0,0,0,0,0,0,0,0,0,0,0,0,0,0,0,0,0,0,0,0,0,0,0,0,0,0,0,0,0,0,0,0,0,0,0,0,0,0,0,0,0,0,0,0,0,0,0,0,0,0,0,0,0,0,0,0,0,0,0,0,0,0,0,0,0,0,0,0,0,0,0,0,0,0,0,0,0,0,0,0,0,0,0,0,0,0,0,0,0,0,0,0,0,0,0,0,0,0,0,0,0,0,0,0,0,0,0,0,0,0,0,0,0,0,0,0,0,0,0,0,0,0,0,0,0,0,0,0,0,0,0,0,0,0,0,0,0,0,0,0,0,0,0,0,0,0,0,0,0,0,0,0,0,0,0,0,0,0,0,0,0,0,0,0,0,0,0,0,0,0,0,0,0,0,0,0,0,0,0,0,0,0,0,0,0,0,0,0,0,0,0,0,0,0,0,0,0,0,0,0,0,0,0,0,0,0,0,0,0,0,0,0,0,0,0,0,0,0,0,0,0,0,0,0,0,0,0,0,0,0,0,0,0,0,0,0,0,0,0,0,0,0,0,0,0,0,0,0,0,0,0,0,0,0,0,0,0,0,0,0,0,0,0,0,0,0,0,0,0,0,0,0,0,0,0,0,0,0,0,0,0,0,0,0,0,0,0,0,0,0,0,0,0,0,0,0,0,0,0,0,0,0,0,0,0,0,0,0,0,0,0,0,0,0,0,0,0,0,0,0,0,0,0,0,0,0,0,0,0,0,0,0,0,0,0,0,0,0,0,0,0,0,0,0,0,0,0,0,0,0,0,0,0,0,0,0,0,0,0,0,0,0,0,0,0,0,0,0,0,0,0,0,0,0,0,0,0,0,0,0,0,0,0,0,0,0,0
Psd29              {2;302,4;0} 0,0,0,0,0,0,0,0,0,0,0,0,0,0,0,0,0,0,0,0,0,0,0,0,0,0,0,0,0,0,0,0,0,0,0,0,0,0,0,0,0,0,0,0,0,0,0,0,0,0,0,0,0,0,0,0,0,0,0,0,0,0,0,0,0,0,0,0,0,0,0,0,0,0,0,0,0,0,0,0,0,0,0,0,0,0,0,0,0,0,0,0,0,0,0,0,0,0,0,0,0,0,0,0,0,0,0,0,0,0,0,0,0,0,0,0,0,0,0,0,0,0,0,0,0,0,0,0,0,0,0,0,0,0,0,0,0,0,0,0,0,0,0,0,0,0,0,0,0,0,0,0,0,0,0,0,0,0,0,0,0,0,0,0,0,0,0,0,0,0,0,0,0,0,0,0,0,0,0,0,0,0,0,0,0,0,0,0,0,0,0,0,0,0,0,0,0,0,0,0,0,0,0,0,0,0,0,0,0,0,0,0,0,0,0,0,0,0,0,0,0,0,0,0,0,0,0,0,0,0,0,0,0,0,0,0,0,0,0,0,0,0,0,0,0,0,0,0,0,0,0,0,0,0,0,0,0,0,0,0,0,0,0,0,0,0,0,0,0,0,0,0,0,0,0,0,0,0,0,0,0,0,0,0,0,0,0,0,0,0,0,0,0,0,0,0,0,0,0,0,0,0,0,0,0,0,0,0,0,0,0,0,0,0,0,0,0,0,0,0,0,0,0,0,0,0,0,0,0,0,0,0,0,0,0,0,0,0,0,0,0,0,0,0,0,0,0,0,0,0,0,0,0,0,0,0,0,0,0,0,0,0,0,0,0,0,0,0,0,0,0,0,0,0,0,0,0,0,0,0,0,0,0,0,0,0,0,0,0,0,0,0,0,0,0,0,0,0,0,0,0,0,0,0,0,0,0,0,0,0,0,0,0,0,0,0,0,0,0,0,0,0,0,0,0,0,0,0,0,0,0,0,0,0,0,0,0,0,0,0,0,0,0,0,0,0,0,0,0,0,0,0,0,0,0,0,0,0,0,0,0,0,0,0,0,0,0,0,0,0,0,0,0,0,0,0,0,0,0,0,0,0,0,0,0,0,0,0,0,0,0,0,0,0,0,0,0,0,0,0,0,0,0,0,0,0,0,0,0,0,0,0,0,0,0,0,0,0,0,0,0,0,0,0,0,0,0,0,0,0,0,0,0,0,0,0,0,0,0,0,0,0,0,0,0,0,0,0,0,0,0,0,0,0,0,0,0,0,0,0,0,0,0,0,0,0,0,0,0,0,0,0,0,0,0,0,0,0,0,0,0,0,0,0,0,0,0,0,0,0,0,0,0,0,0,0,0,0,0,0,0,0,0,0,0,0,0,0,0,0,0,0,0,0,0,0,0,0,0,0,0,0,0,0,0,0,0,0,0,0,0,0,0,0,0,0,0,0,0,0,0,0,0,0,0,0,0,0,0,0,0,0,0,0,0,0,0,0,0,0,0,0,0,0,0,0,0,0,0,0,0,0,0,0,0,0,0,0,0,0,0,0,0,0,0,0,0,0,0,0,0,0,0,0,0,0,0,0,0,0,0,0,0,0,0,0,0,0,0,0,0,0,0,0,0,0,0,0,0,0,0,0,0,0,0,0,0,0,0,0,0,0,0,0,0,0,0,0,0,0,0,0,0,0,0,0,0,0,0,0,0,0,0,0,0,0,0,0,0,0,0,0,0,0,0,0,0,0,0,0,0,0,0,0,0,0,0,0,0,0,0,0,0,0,0,0,0,0,0,0,0,0,0,0,0,0,0,0,0,0,0,0,0,0,0,0,0,0,0,0,0,0,0,0,0,0,0,0,0,0,0,0,0,0,0,0,0,0,0,0,0,0,0,0,0,0,0,0,0,0,0,0,0,0,0,0,0,0,0,0,0,0,0,0,0,0,0,0,0,0,0,0,0,0,0,0,0,0,0,0,0,0,0,0,0,0,0,0,0,0,0,0,0,0,0,0,0,0,0,0,0,0,0,0,0,0,0,0,0,0,0,0,0,0,0,0,0,0,0,0,0,0,0,0,0,0,0,0,0,0,0,0,0,0,0,0,0,0,0,0,0,0,0,0,0,0,0,0,0,0,0,0,0,0,0,0,0,0,0,0,0,0,0,0,0,0,0,0,0,0,0,0,0,0,0,0,0,0,0,0,0,0,0,0,0,0,0,0,0,0,0,0,0,0,0,0,0,0,0,0,0,0,0,0,0,0,0,0,0,0,0,0,0,0,0,0,0,0,0,0,0,0,0,0,0,0,0,0,0,0,0,0,0,0,0,0,0,0,0,0,0,0,0,0,0,0,0,0,0,0,0,0,0,0,0,0,0,0,0,0,0,0,0,0,0,0,0,0,0,0,0,0,0,0,0,0,0,0,0,0,0,0,0,0,0,0,0,0,0,0,0,0,0,0,0,0,0,0,0,0,0,0,0,0,0,0,0,0,0,0,0,0,0,0,0,0,0,0,0,0,0,0,0,0,0,0,0,0,0,0,0,0,0,0,0,0,0,0,0,0,0,0,0,0,0,0,0,0,0,0,0,0,0,0,0,0,0,0,0,0,0,0,0,0,0,0,0,0,0,0,0,0,0,0,0,0,0,0,0,0,0,0,0,0,0,0,0,0,0,0,0,0,0,0,0,0,0,0,0,0,0,0,0,0,0,0,0,0,0,0,0,0,0,0,0,0,0,0
Psd3               {2;302,4;0} 0,0,60,0,0,0,0,0,0,0,0,0,0,0,0,0,0,0,0,0,0,0,0,0,0,0,0,0,0,0,0,0,0,0,0,0,0,0,0,0,0,0,0,0,0,0,0,0,0,0,0,0,0,0,0,0,0,0,0,0,0,0,0,0,0,0,0,0,0,0,0,0,0,0,0,0,0,0,0,0,0,0,0,0,0,0,0,0,0,0,0,0,0,0,0,0,0,0,0,0,0,0,0,0,0,0,0,0,0,0,0,0,0,0,0,0,0,0,0,0,0,0,0,0,0,0,0,0,0,0,0,0,0,0,0,0,0,0,0,0,0,0,0,0,0,0,0,0,0,0,0,0,0,0,0,0,0,0,0,0,0,0,0,0,0,0,0,0,0,0,0,0,0,0,0,0,0,0,0,0,0,0,0,0,0,0,0,0,0,0,0,0,0,0,0,0,0,0,0,0,0,0,0,0,0,0,0,0,0,0,0,0,0,0,0,0,0,0,0,0,0,0,0,0,0,0,0,0,0,0,0,0,0,0,0,0,0,0,0,0,0,0,0,0,0,0,0,0,0,0,0,0,0,0,0,0,0,0,0,0,0,0,0,0,0,0,0,0,0,0,0,0,0,0,0,0,0,0,0,0,0,0,0,0,0,0,0,0,0,0,0,0,0,0,0,0,0,0,0,0,0,0,0,0,422,0,0,0,0,0,0,0,0,0,0,0,0,0,0,0,0,0,0,0,0,0,0,0,0,0,0,0,0,0,0,0,0,0,0,0,0,0,0,0,0,0,0,0,0,0,0,0,0,0,0,0,0,0,0,0,0,0,0,0,0,0,0,0,0,0,0,0,0,0,0,0,0,0,0,0,0,0,0,0,0,0,0,0,0,0,0,0,0,0,0,0,0,0,0,0,0,0,0,0,0,0,0,0,0,0,0,0,0,0,0,0,0,0,0,0,0,0,0,0,0,0,0,0,0,0,0,0,0,0,0,0,0,0,0,0,0,0,0,0,0,0,0,0,0,0,0,0,0,0,0,0,0,0,0,0,0,0,0,0,0,0,0,0,0,0,0,0,0,0,0,0,0,0,0,0,0,0,0,0,0,0,0,0,0,0,0,0,0,0,0,0,0,0,0,0,0,0,0,0,0,0,0,0,0,0,0,0,0,0,0,0,0,0,0,0,0,0,0,0,0,0,0,0,0,0,0,0,0,0,0,0,0,0,0,0,0,0,0,0,0,0,0,0,0,0,0,0,0,0,0,0,0,0,0,0,0,0,0,0,0,0,0,0,0,0,0,0,0,0,0,0,0,0,0,0,0,0,0,0,0,0,0,0,0,0,0,0,0,0,0,0,0,0,0,0,0,0,0,0,0,0,0,0,0,0,0,0,0,0,0,0,0,0,0,0,0,0,0,0,0,0,0,0,0,0,0,0,0,0,0,0,0,0,0,0,0,0,0,0,0,0,0,0,0,0,0,0,0,0,0,0,0,0,0,0,0,0,0,0,0,0,0,0,0,0,0,0,0,0,0,0,0,0,0,0,0,0,0,0,0,0,0,0,0,0,0,0,0,0,0,0,0,0,0,0,0,0,0,0,0,0,0,0,0,0,0,0,0,0,0,0,0,0,0,0,0,0,0,0,0,0,0,0,0,0,0,0,0,0,0,0,0,0,0,0,0,0,0,0,0,0,0,0,0,0,0,0,0,0,0,0,0,0,0,0,0,0,0,0,0,0,0,0,0,0,0,0,0,0,0,0,0,0,0,0,0,0,0,0,0,0,0,0,0,0,0,0,0,0,0,0,0,0,0,0,0,0,0,0,0,0,0,0,0,0,0,0,0,0,0,0,0,0,0,0,0,0,0,0,0,0,0,0,0,0,0,0,0,0,0,0,0,0,0,0,0,0,0,0,0,0,0,0,0,0,0,0,0,0,0,0,0,0,0,0,0,0,0,0,0,0,0,0,0,0,0,0,0,0,0,0,0,0,0,0,0,0,0,0,0,0,0,0,0,0,0,0,0,0,0,0,0,0,0,0,0,0,0,0,0,0,0,1,4,0,0,0,0,0,0,0,0,0,0,0,0,0,0,0,0,0,0,0,0,0,0,0,0,0,0,0,0,0,0,0,0,0,0,0,0,0,0,0,0,0,0,0,0,0,0,0,0,0,0,0,0,0,0,0,0,0,0,0,0,0,0,0,0,0,0,0,0,0,0,0,0,0,0,0,0,0,0,0,0,0,0,0,0,0,0,0,0,0,0,0,0,0,0,0,0,0,0,0,0,0,0,0,0,0,0,0,0,0,0,0,0,0,0,0,0,0,0,0,0,0,0,0,0,0,0,0,0,0,0,0,0,0,0,0,0,0,0,0,0,0,0,0,0,0,0,0,0,0,0,0,0,0,0,0,0,0,0,0,0,0,0,0,0,0,0,0,0,0,0,0,0,0,0,0,0,0,0,0,0,0,0,0,0,0,0,0,0,0,0,0,0,0,0,0,0,0,0,0,0,0,0,0,0,0,0,0,0,0,0,0,0,0,0,0,0,0,0,0,0,0,0,0,0,0,0,0,0,0,0,0,0,0,0,0,0,0,0,0,0,0,0,0,0,0,0,0,0,0,0,0,0,0,0,0,0,0,0,0,0,0,0,0,0,0,0,0,0,0,0,0,0,0,0,0,0,0,0,0,0,0,0,0,0,0,0,0,0,0,0,0,0,0,0,0,0,0,0,0
Psd30              {2;302,4;0} 0,0,0,0,0,0,0,0,0,0,0,0,0,0,0,0,0,0,0,0,0,0,0,0,0,0,0,0,0,0,0,0,0,0,0,0,0,0,0,0,0,0,0,0,0,0,0,0,0,0,0,0,0,0,0,0,0,0,0,0,0,0,0,0,0,0,0,0,0,0,0,0,0,0,0,0,0,0,0,0,0,0,0,0,0,0,0,0,0,0,0,0,0,0,0,0,0,0,0,0,0,0,0,0,0,0,0,0,0,0,0,0,0,0,0,0,0,0,0,0,0,0,0,0,0,0,0,0,0,0,0,0,0,0,0,0,0,0,0,0,0,0,0,0,0,0,0,0,0,0,0,0,0,0,0,0,0,0,0,0,0,0,0,0,0,0,0,0,0,0,0,0,0,0,0,0,0,0,0,0,0,0,0,0,0,0,0,0,0,0,0,0,0,0,0,0,0,0,0,0,0,0,0,0,0,0,0,0,0,0,0,0,0,0,0,0,0,0,0,0,0,0,0,0,0,0,0,0,0,0,0,0,0,0,0,0,0,0,0,0,0,0,0,0,0,0,0,0,0,0,0,0,0,0,0,0,0,0,0,0,0,0,0,0,0,0,0,0,0,0,0,0,0,0,0,0,0,0,0,0,0,0,0,0,0,0,0,0,0,0,0,0,0,0,0,0,0,0,0,0,0,0,0,0,0,0,0,0,0,0,0,0,0,0,0,0,0,0,0,0,0,0,0,0,0,0,0,0,0,0,0,0,0,0,0,0,0,0,0,0,0,0,0,0,0,0,0,0,0,0,0,0,0,0,0,0,0,0,0,0,0,0,0,0,0,0,0,0,0,0,0,0,0,0,0,0,0,0,0,0,0,0,0,0,0,0,0,0,0,0,0,0,0,0,0,0,0,0,0,0,0,0,0,0,0,0,0,0,0,0,0,0,0,0,0,0,0,0,0,0,0,0,0,0,0,0,0,0,0,0,0,0,0,0,0,0,0,0,0,0,0,0,0,0,0,0,0,0,0,0,0,0,0,0,0,0,0,0,0,0,0,0,0,0,0,0,0,0,0,0,0,0,0,0,0,0,0,0,0,0,0,0,0,0,0,0,0,0,0,0,0,0,0,0,0,0,0,0,0,0,0,0,0,0,0,0,0,0,0,0,0,0,0,0,0,0,0,0,0,0,0,0,0,0,0,0,0,0,0,0,0,0,0,0,0,0,0,0,0,0,0,0,0,0,0,0,0,0,0,0,0,0,0,0,0,0,0,0,0,0,0,0,0,0,0,0,0,0,0,0,0,0,0,0,0,0,0,0,0,0,0,0,0,0,0,0,0,0,0,0,0,0,0,0,0,0,0,0,0,0,0,0,0,0,0,0,0,0,0,0,0,0,0,0,0,0,0,0,0,0,0,0,0,0,0,0,0,0,0,0,0,0,0,0,0,0,0,0,0,0,0,0,0,0,0,0,0,0,0,0,0,0,0,0,0,0,0,0,0,0,0,0,0,0,0,0,0,0,0,0,0,0,0,0,0,0,0,0,0,0,0,0,0,0,0,0,0,0,0,0,0,0,0,0,0,0,0,0,0,0,0,0,0,0,0,0,0,0,0,0,0,0,0,0,0,0,0,0,0,0,0,0,0,0,0,0,0,0,0,0,0,0,0,0,0,0,0,0,0,0,0,0,0,0,0,0,0,0,0,0,0,0,0,0,0,0,0,0,0,0,0,0,0,0,0,0,0,0,0,0,0,0,0,0,0,0,0,0,0,0,0,0,0,0,0,0,0,0,0,0,0,0,0,0,0,0,0,0,0,0,0,0,0,0,0,0,0,0,0,0,0,0,0,0,0,0,0,0,0,0,0,0,0,0,0,0,0,0,0,0,0,0,0,0,0,0,0,0,0,0,0,0,0,0,0,0,0,0,0,0,0,0,0,0,0,0,0,0,0,0,0,0,0,0,0,0,0,0,0,0,0,0,0,0,0,0,0,0,0,0,0,0,0,0,0,0,0,0,0,0,0,0,0,0,0,0,0,0,0,0,0,0,0,0,0,0,0,1,0,0,0,0,0,0,0,0,0,0,0,0,0,0,0,0,0,0,0,0,0,0,0,0,0,0,0,0,0,0,0,0,0,0,0,0,0,0,0,0,0,0,0,0,0,0,0,0,0,0,0,0,0,0,0,0,0,0,0,0,0,0,0,0,0,0,0,0,0,0,0,0,0,0,0,0,0,0,0,0,0,0,0,0,0,0,0,0,0,0,0,0,0,0,0,0,0,0,0,0,0,0,0,0,0,0,0,0,0,0,0,0,0,0,0,0,0,0,0,0,0,0,0,0,0,0,0,0,0,0,0,0,0,0,0,0,0,0,0,0,0,0,0,0,0,0,0,0,0,0,0,0,0,0,0,0,0,0,0,0,0,0,0,0,0,0,0,0,0,0,0,0,0,0,0,0,0,0,0,0,0,0,0,0,0,0,0,0,0,0,0,0,0,0,0,0,0,0,0,0,0,0,0,0,0,0,0,0,0,0,0,0,0,0,0,0,0,0,0,0,0,0,0,0,0,0,0,0,0,0,0,0,0,0,0,0,0,0,0,0,0,0,0,0,0,0,0,0,0,0,0,0,0,0,0,0,0,0,0,0,0,0,0,0,0,0,0,0,0,0,0,0,0,0,0,0,0,0,0,0,0,0,0,0,0,0,0,0,0,0,0,0,0,0,0,0,0,0,0,0
Psd31              {2;302,4;0} 0,0,0,0,0,0,0,0,0,0,0,0,0,0,0,0,0,0,0,0,0,0,0,0,0,0,0,0,0,0,0,0,0,0,0,0,0,0,0,0,0,0,0,0,0,0,0,0,0,0,0,0,0,0,0,0,0,0,0,0,0,0,0,0,0,0,0,0,0,0,0,0,0,0,0,0,0,0,0,0,0,0,0,0,0,0,0,0,0,0,0,0,0,0,0,0,0,0,0,0,0,0,0,0,0,0,0,0,0,0,0,0,0,0,0,0,0,0,0,0,0,0,0,0,0,0,0,0,0,0,0,0,0,0,0,0,0,0,0,0,0,0,0,0,0,0,0,0,0,0,0,0,0,0,0,0,0,0,0,0,0,0,0,0,0,0,0,0,0,0,0,0,0,0,0,0,0,0,0,0,0,0,0,0,0,0,0,0,0,0,0,0,0,0,0,0,0,0,0,0,0,0,0,0,0,0,0,0,0,0,0,0,0,0,0,0,0,0,0,0,0,0,0,0,0,0,0,0,0,0,0,0,0,0,0,0,0,0,0,0,0,0,0,0,0,0,0,0,0,0,0,0,0,0,0,0,0,0,0,0,0,0,0,0,0,0,0,0,0,0,0,0,0,0,0,0,0,0,0,0,0,0,0,0,0,0,0,0,0,0,0,0,0,0,0,0,0,0,0,0,0,0,0,0,0,0,0,0,0,0,0,0,0,0,0,0,0,0,0,0,0,0,0,0,0,0,0,0,0,0,0,0,0,0,0,0,0,0,0,0,0,0,0,0,0,0,0,0,0,0,0,0,0,0,0,0,0,0,0,0,0,0,0,0,0,0,0,0,0,0,0,0,0,0,0,0,0,0,0,0,0,0,0,0,0,0,0,0,0,0,0,0,0,0,0,0,0,0,0,0,0,0,0,0,0,0,0,0,0,0,0,0,0,0,0,0,0,0,0,0,0,0,0,0,0,0,0,0,0,0,0,0,0,0,0,0,0,0,0,0,0,0,0,0,0,0,0,0,0,0,0,0,0,0,0,0,0,0,0,0,0,0,0,0,0,0,0,0,0,0,0,0,0,0,0,0,0,0,0,0,0,0,0,0,0,0,0,0,0,0,0,0,0,0,0,0,0,0,0,0,0,0,0,0,0,0,0,0,0,0,0,0,0,0,0,0,0,0,0,0,0,0,0,0,0,0,0,0,0,0,0,0,0,0,0,0,0,0,0,0,0,0,0,0,0,0,0,0,0,0,0,0,0,0,0,0,0,0,0,0,0,0,0,0,0,0,0,0,0,0,0,0,0,0,0,0,0,0,0,0,0,0,0,0,0,0,0,0,0,0,0,0,0,0,0,0,0,0,0,0,0,0,0,0,0,0,0,0,0,0,0,0,0,0,0,0,0,0,0,0,0,0,0,0,0,0,0,0,0,0,0,0,0,0,0,0,0,0,0,0,0,0,0,0,0,0,0,0,0,0,0,0,0,0,0,0,0,0,0,0,0,0,0,0,0,0,0,0,0,0,0,0,0,0,0,0,0,0,0,0,0,0,0,0,0,0,0,0,0,0,0,0,0,0,0,0,0,0,0,0,0,0,0,0,0,0,0,0,0,0,0,0,0,0,0,0,0,0,0,0,0,0,0,0,0,0,0,0,0,0,0,0,0,0,0,0,0,0,0,0,0,0,0,0,0,0,0,0,0,0,0,0,0,0,0,0,0,0,0,0,0,0,0,0,0,0,0,0,0,0,0,0,0,0,0,0,0,0,0,0,0,0,0,0,0,0,0,0,0,0,0,0,0,0,0,0,0,0,0,0,0,0,0,0,0,0,0,0,0,0,0,0,0,0,0,0,0,0,0,0,0,0,0,0,0,0,0,0,0,0,0,0,0,0,0,0,0,0,0,0,0,0,0,0,0,0,0,0,0,0,0,0,0,0,0,0,0,0,0,0,0,0,0,0,0,0,0,0,0,0,0,0,0,0,0,0,0,0,0,0,0,0,0,0,0,0,0,0,0,0,0,0,0,0,0,0,0,0,0,0,0,0,0,0,0,0,0,1,0,0,0,0,0,0,0,0,0,0,0,0,0,0,0,0,0,0,0,0,0,0,0,0,0,0,0,0,0,0,0,0,0,0,0,0,0,0,0,0,0,0,0,0,0,0,0,0,0,0,0,0,0,0,0,0,0,0,0,0,0,0,0,0,0,0,0,0,0,0,0,0,0,0,0,0,0,0,0,0,0,0,0,0,0,0,0,0,0,0,0,0,0,0,0,0,0,0,0,0,0,0,0,0,0,0,0,0,0,0,0,0,0,0,0,0,0,0,0,0,0,0,0,0,0,0,0,0,0,0,0,0,0,0,0,0,0,0,0,0,0,0,0,0,0,0,0,0,0,0,0,0,0,0,0,0,0,0,0,0,0,0,0,0,0,0,0,0,0,0,0,0,0,0,0,0,0,0,0,0,0,0,0,0,0,0,0,0,0,0,0,0,0,0,0,0,0,0,0,0,0,0,0,0,0,0,0,0,0,0,0,0,0,0,0,0,0,0,0,0,0,0,0,0,0,0,0,0,0,0,0,0,0,0,0,0,0,0,0,0,0,0,0,0,0,0,0,0,0,0,0,0,0,0,0,0,0,0,0,0,0,0,0,0,0,0,0,0,0,0,0,0,0,0,0,0,0,0,0,0,0,0,0,0,0,0,0,0,0,0,0,0,0,0,0,0,0,0,0,0
Psd32              {2;302,4;0} 0,0,0,0,0,0,0,0,0,0,0,0,0,0,0,0,0,0,0,0,0,0,0,0,0,0,0,0,0,0,0,0,0,0,0,0,0,0,0,0,0,0,0,0,0,0,0,0,0,0,0,0,0,0,0,0,0,0,0,0,0,0,0,0,0,0,0,0,0,0,0,0,0,0,0,0,0,0,0,0,0,0,0,0,0,0,0,0,0,0,0,0,0,0,0,0,0,0,0,0,0,0,0,0,0,0,0,0,0,0,0,0,0,0,0,0,0,0,0,0,0,0,0,0,0,0,0,0,0,0,0,0,0,0,0,0,0,0,0,0,0,0,0,0,0,0,0,0,0,0,0,0,0,0,0,0,0,0,0,0,0,0,0,0,0,0,0,0,0,0,0,0,0,0,0,0,0,0,0,0,0,0,0,0,0,0,0,0,0,0,0,0,0,0,0,0,0,0,0,0,0,0,0,0,0,0,0,0,0,0,0,0,0,0,0,0,0,0,0,0,0,0,0,0,0,0,0,0,0,0,0,0,0,0,0,0,0,0,0,0,0,0,0,0,0,0,0,0,0,0,0,0,0,0,0,0,0,0,0,0,0,0,0,0,0,0,0,0,0,0,0,0,0,0,0,0,0,0,0,0,0,0,0,0,0,0,0,0,0,0,0,0,0,0,0,0,0,0,0,0,0,0,0,0,0,0,0,0,0,0,0,0,0,0,0,0,0,0,0,0,0,0,0,0,0,0,0,0,0,0,0,0,0,0,0,0,0,0,0,0,0,0,0,0,0,0,0,0,0,0,0,0,0,0,0,0,0,0,0,0,0,0,0,0,0,0,0,0,0,0,0,0,0,0,0,0,0,0,0,0,0,0,0,0,0,0,0,0,0,0,0,0,0,0,0,0,0,0,0,0,0,0,0,0,0,0,0,0,0,0,0,0,0,0,0,0,0,0,0,0,0,0,0,0,0,0,0,0,0,0,0,0,0,0,0,0,0,0,0,0,0,0,0,0,0,0,0,0,0,0,0,0,0,0,0,0,0,0,0,0,0,0,0,0,0,0,0,0,0,0,0,0,0,0,0,0,0,0,0,0,0,0,0,0,0,0,0,0,0,0,0,0,0,0,0,0,0,0,0,0,0,0,0,0,0,0,0,0,0,0,0,0,0,0,0,0,0,0,0,0,0,0,0,0,0,0,0,0,0,0,0,0,0,0,0,0,0,0,0,0,0,0,0,0,0,0,0,0,0,0,0,0,0,0,0,0,0,0,0,0,0,0,0,0,0,0,0,0,0,0,0,0,0,0,0,0,0,0,0,0,0,0,0,0,0,0,0,0,0,0,0,0,0,0,0,0,0,0,0,0,0,0,0,0,0,0,0,0,0,0,0,0,0,0,0,0,0,0,0,0,0,0,0,0,0,0,0,0,0,0,0,0,0,0,0,0,0,0,0,0,0,0,0,0,0,0,0,0,0,0,0,0,0,0,0,0,0,0,0,0,0,0,0,0,0,0,0,0,0,0,0,0,0,0,0,0,0,0,0,0,0,0,0,0,0,0,0,0,0,0,0,0,0,0,0,0,0,0,0,0,0,0,0,0,0,0,0,0,0,0,0,0,0,0,0,0,0,0,0,0,0,0,0,0,0,0,0,0,0,0,0,0,0,0,0,0,0,0,0,0,0,0,0,0,0,0,0,0,0,0,0,0,0,0,0,0,0,0,0,0,0,0,0,0,0,0,0,0,0,0,0,0,0,0,0,0,0,0,0,0,0,0,0,0,0,0,0,0,0,0,0,0,0,0,0,0,0,0,0,0,0,0,0,0,0,0,0,0,0,0,0,0,0,0,0,0,0,0,0,0,0,0,0,0,0,0,0,0,0,0,0,0,0,0,0,0,0,0,0,0,0,0,0,0,0,0,0,0,0,0,0,0,0,0,0,0,0,0,0,0,0,0,0,0,0,0,0,0,0,0,0,0,0,0,0,0,0,0,0,0,0,0,0,0,0,0,0,0,0,0,0,0,0,0,0,0,0,0,0,0,0,0,0,0,0,0,0,0,0,0,0,0,0,0,0,0,0,0,0,0,0,0,0,0,0,0,0,0,0,0,0,0,0,0,0,0,0,0,0,0,0,0,0,0,0,0,0,0,0,0,0,0,0,0,0,0,0,0,0,0,0,0,0,0,0,0,0,0,0,0,0,0,0,0,0,0,0,0,0,0,0,0,0,0,0,0,0,0,0,0,0,0,0,0,0,0,0,0,0,0,0,0,0,0,0,0,0,0,0,0,0,0,0,0,0,0,0,0,0,0,0,0,0,0,0,0,0,0,0,0,0,0,0,0,0,0,0,0,0,0,0,0,0,0,0,0,0,0,0,0,0,0,0,0,0,0,0,0,0,0,0,0,0,0,0,0,0,0,0,0,0,0,0,0,0,0,0,0,0,0,0,0,0,0,0,0,0,0,0,0,0,0,0,0,0,0,0,0,0,0,0,0,0,0,0,0,0,0,0,0,0,0,0,0,0,0,0,0,0,0,0,0,0,0,0,0,0,0,0,0,0,0,0,0,0,0,0,0,0,0,0,0,0,0,0,0,0,0,0,0,0,0,0,0,0,0,0,0,0,0,0,0,0,0,0,0,0,0,0,0,0,0,0,0,0,0,0,0,0,0,0,0,0,0,0,0,0,0,0,0,0,0,0,0,0,0,0,0,0,0,0,0,0,0,0,0,0,0
Psd33              {2;302,4;0} 0,0,0,0,0,0,0,0,0,0,0,0,0,0,0,0,0,0,0,0,0,0,0,0,0,0,0,0,0,0,0,0,0,0,0,0,0,0,0,0,0,0,0,0,0,0,0,0,0,0,0,0,0,0,0,0,0,0,0,0,0,0,0,0,0,0,0,0,0,0,0,0,0,0,0,0,0,0,0,0,0,0,0,0,0,0,0,0,0,0,0,0,0,0,0,0,0,0,0,0,0,0,0,0,0,0,0,0,0,0,0,0,0,0,0,0,0,0,0,0,0,0,0,0,0,0,0,0,0,0,0,0,0,0,0,0,0,0,0,0,0,0,0,0,0,0,0,0,0,0,0,0,0,0,0,0,0,0,0,0,0,0,0,0,0,0,0,0,0,0,0,0,0,0,0,0,0,0,0,0,0,0,0,0,0,0,0,0,0,0,0,0,0,0,0,0,0,0,0,0,0,0,0,0,0,0,0,0,0,0,0,0,0,0,0,0,0,0,0,0,0,0,0,0,0,0,0,0,0,0,0,0,0,0,0,0,0,0,0,0,0,0,0,0,0,0,0,0,0,0,0,0,0,0,0,0,0,0,0,0,0,0,0,0,0,0,0,0,0,0,0,0,0,0,0,0,0,0,0,0,0,0,0,0,0,0,0,0,0,0,0,0,0,0,0,0,0,0,0,0,0,0,0,0,0,0,0,0,0,0,0,0,0,0,0,0,0,0,0,0,0,0,0,0,0,0,0,0,0,0,0,0,0,0,0,0,0,0,0,0,0,0,0,0,0,0,0,0,0,0,0,0,0,0,0,0,0,0,0,0,0,0,0,0,0,0,0,0,0,0,0,0,0,0,0,0,0,0,0,0,0,0,0,0,0,0,0,0,0,0,0,0,0,0,0,0,0,0,0,0,0,0,0,0,0,0,0,0,0,0,0,0,0,0,0,0,0,0,0,0,0,0,0,0,0,0,0,0,0,0,0,0,0,0,0,0,0,0,0,0,0,0,0,0,0,0,0,0,0,0,0,0,0,0,0,0,0,0,0,0,0,0,0,0,0,0,0,0,0,0,0,0,0,0,0,0,0,0,0,0,0,0,0,0,0,0,0,0,0,0,0,0,0,0,0,0,0,0,0,0,0,0,0,0,0,0,0,0,0,0,0,0,0,0,0,0,0,0,0,0,0,0,0,0,0,0,0,0,0,0,0,0,0,0,0,0,0,0,0,0,0,0,0,0,0,0,0,0,0,0,0,0,0,0,0,0,0,0,0,0,0,0,0,0,0,0,0,0,0,0,0,0,0,0,0,0,0,0,0,0,0,0,0,0,0,0,0,0,0,0,0,0,0,0,0,0,0,0,0,0,0,0,0,0,0,0,0,0,0,0,0,0,0,0,0,0,0,0,0,0,0,0,0,0,0,0,0,0,0,0,0,0,0,0,0,0,0,0,0,0,0,0,0,0,0,0,0,0,0,0,0,0,0,0,0,0,0,0,0,0,0,0,0,0,0,0,0,0,0,0,0,0,0,0,0,0,0,0,0,0,0,0,0,0,0,0,0,0,0,0,0,0,0,0,0,0,0,0,0,0,0,0,0,0,0,0,0,0,0,0,0,0,0,0,0,0,0,0,0,0,0,0,0,0,0,0,0,0,0,0,0,0,0,0,0,0,0,0,0,0,0,0,0,0,0,0,0,0,0,0,0,0,0,0,0,0,0,0,0,0,0,0,0,0,0,0,0,0,0,0,0,0,0,0,0,0,0,0,0,0,0,0,0,0,0,0,0,0,0,0,0,0,0,0,0,0,0,0,0,0,0,0,0,0,0,0,0,0,0,0,0,0,0,0,0,0,0,0,0,0,0,0,0,0,0,0,0,0,0,0,0,0,0,0,0,0,0,0,0,0,0,0,0,0,0,0,0,0,0,0,0,0,0,0,0,0,0,0,0,0,0,0,0,0,0,0,0,0,0,0,0,0,0,0,0,0,0,0,0,0,0,0,0,0,0,0,0,0,0,0,0,0,0,0,0,0,0,0,0,0,0,0,0,0,0,0,0,0,0,0,0,0,0,0,0,0,0,0,0,0,0,0,0,0,0,0,0,0,0,0,0,0,0,0,0,0,0,0,0,0,0,0,0,0,0,0,0,0,0,0,0,0,0,0,0,0,0,0,0,0,0,0,0,0,0,0,0,0,0,0,0,0,0,0,0,0,0,0,0,0,0,0,0,0,0,0,0,0,0,0,0,0,0,0,0,0,0,0,0,0,0,0,0,0,0,0,0,0,0,0,0,0,0,0,0,0,0,0,0,0,0,0,0,0,0,0,0,0,0,0,0,0,0,0,0,0,0,0,0,0,0,0,0,0,0,0,0,0,0,0,0,0,0,0,0,0,0,0,0,0,0,0,0,0,0,0,0,0,0,0,0,0,0,0,0,0,0,0,0,0,0,0,0,0,0,0,0,0,0,0,0,0,0,0,0,0,0,0,0,0,0,0,0,0,0,0,0,0,0,0,0,0,0,0,0,0,0,0,0,0,0,0,0,0,0,0,0,0,0,0,0,0,0,0,0,0,0,0,0,0,0,0,0,0,0,0,0,0,0,0,0,0,0,0,0,0,0,0,0,0,0,0,0,0,0,0,0,0,0,0,0,0,0,0,0,0,0,0,0,0,0,0,0,0,0,0,0,0,0,0,0,0,0,0,0,0,0,0,0,0,0,0,0,0,0,0,0,0
Psd34              {2;302,4;0} 0,0,0,0,0,0,0,0,0,0,0,0,0,0,0,0,0,0,0,0,0,0,0,0,0,0,0,0,0,0,0,0,0,0,0,0,0,0,0,0,0,0,0,0,0,0,0,0,0,0,0,0,0,0,0,0,0,0,0,0,0,0,0,0,0,0,0,0,0,0,0,0,0,0,0,0,0,0,0,0,0,0,0,0,0,0,0,0,0,0,0,0,0,0,0,0,0,0,0,0,0,0,0,0,0,0,0,0,0,0,0,0,0,0,0,0,0,0,0,0,0,0,0,0,0,0,0,0,0,0,0,0,0,0,0,0,0,0,0,0,0,0,0,0,0,0,0,0,0,0,0,0,0,0,0,0,0,0,0,0,0,0,0,0,0,0,0,0,0,0,0,0,0,0,0,0,0,0,0,0,0,0,0,0,0,0,0,0,0,0,0,0,0,0,0,0,0,0,0,0,0,0,0,0,0,0,0,0,0,0,0,0,0,0,0,0,0,0,0,0,0,0,0,0,0,0,0,0,0,0,0,0,0,0,0,0,0,0,0,0,0,0,0,0,0,0,0,0,0,0,0,0,0,0,0,0,0,0,0,0,0,0,0,0,0,0,0,0,0,0,0,0,0,0,0,0,0,0,0,0,0,0,0,0,0,0,0,0,0,0,0,0,0,0,0,0,0,0,0,0,0,0,0,0,0,0,0,0,0,0,0,0,0,0,0,0,0,0,0,0,0,0,0,0,0,0,0,0,0,0,0,0,0,0,0,0,0,0,0,0,0,0,0,0,0,0,0,0,0,0,0,0,0,0,0,0,0,0,0,0,0,0,0,0,0,0,0,0,0,0,0,0,0,0,0,0,0,0,0,0,0,0,0,0,0,0,0,0,0,0,0,0,0,0,0,0,0,0,0,0,0,0,0,0,0,0,0,0,0,0,0,0,0,0,0,0,0,0,0,0,0,0,0,0,0,0,0,0,0,0,0,0,0,0,0,0,0,0,0,0,0,0,0,0,0,0,0,0,0,0,0,0,0,0,0,0,0,0,0,0,0,0,0,0,0,0,0,0,0,0,0,0,0,0,0,0,0,0,0,0,0,0,0,0,0,0,0,0,0,0,0,0,0,0,0,0,0,0,0,0,0,0,0,0,0,0,0,0,0,0,0,0,0,0,0,0,0,0,0,0,0,0,0,0,0,0,0,0,0,0,0,0,0,0,0,0,0,0,0,0,0,0,0,0,0,0,0,0,0,0,0,0,0,0,0,0,0,0,0,0,0,0,0,0,0,0,0,0,0,0,0,0,0,0,0,0,0,0,0,0,0,0,0,0,0,0,0,0,0,0,0,0,0,0,0,0,0,0,0,0,0,0,0,0,0,0,0,0,0,0,0,0,0,0,0,0,0,0,0,0,0,0,0,0,0,0,0,0,0,0,0,0,0,0,0,0,0,0,0,0,0,0,0,0,0,0,0,0,0,0,0,0,0,0,0,0,0,0,0,0,0,0,0,0,0,0,0,0,0,0,0,0,0,0,0,0,0,0,0,0,0,0,0,0,0,0,0,0,0,0,0,0,0,0,0,0,0,0,0,0,0,0,0,0,0,0,0,0,0,0,0,0,0,0,0,0,0,0,0,0,0,0,0,0,0,0,0,0,0,0,0,0,0,0,0,0,0,0,0,0,0,0,0,0,0,0,0,0,0,0,0,0,0,0,0,0,0,0,0,0,0,0,0,0,0,0,0,0,0,0,0,0,0,0,0,0,0,0,0,0,0,0,0,0,0,0,0,0,0,0,0,0,0,0,0,0,0,0,0,0,0,0,0,0,0,0,0,0,0,0,0,0,0,0,0,0,0,0,0,0,0,0,0,0,0,0,0,0,0,0,0,0,0,0,0,0,0,0,0,0,0,0,0,0,0,0,0,0,0,0,0,0,0,0,0,0,0,0,0,0,0,0,0,0,0,0,0,0,0,0,0,0,0,0,0,0,0,0,0,0,0,0,0,0,0,0,0,0,0,0,0,0,0,0,0,0,0,0,0,0,0,0,0,0,0,0,0,0,0,0,0,0,0,0,0,0,0,0,0,0,0,0,0,0,0,0,0,0,0,0,0,0,0,0,0,0,0,0,0,0,0,0,0,0,0,0,0,0,0,0,0,0,0,0,0,0,0,0,0,0,0,0,0,0,0,0,0,0,0,0,0,0,0,0,0,0,0,0,0,0,0,0,0,0,0,0,0,0,0,0,0,0,0,0,0,0,0,0,0,0,0,0,0,0,0,0,0,0,0,0,0,0,0,0,0,0,0,0,0,0,0,0,0,0,0,0,0,0,0,0,0,0,0,0,0,0,0,0,0,0,0,0,0,0,0,0,0,0,0,0,0,0,0,0,0,0,0,0,0,0,0,0,0,0,0,0,0,0,0,0,0,0,0,0,0,0,0,0,0,0,0,0,0,0,0,0,0,0,0,0,0,0,0,0,0,0,0,0,0,0,0,0,0,0,0,0,0,0,0,0,0,0,0,0,0,0,0,0,0,0,0,0,0,0,0,0,0,0,0,0,0,0,0,0,0,0,0,0,0,0,0,0,0,0,0,0,0,0,0,0,0,0,0,0,0,0,0,0,0,0,0,0,0,0,0,0,0,0,0,0,0,0,0,0,0,0,0,0,0,0,0,0,0,0,0,0,0,0,0,0,0,0,0,0,0,0,0,0,0,0,0,0,0,0,0,0,0,0
Psd35              {2;302,4;0} 0,0,0,0,0,0,0,0,0,0,0,0,0,0,0,0,0,0,0,0,0,0,0,0,0,0,0,0,0,0,0,0,0,0,0,0,0,0,0,0,0,0,0,0,0,0,0,0,0,0,0,0,0,0,0,0,0,0,0,0,0,0,0,0,0,0,0,0,0,0,0,0,0,0,0,0,0,0,0,0,0,0,0,0,0,0,0,0,0,0,0,0,0,0,0,0,0,0,0,0,0,0,0,0,0,0,0,0,0,0,0,0,0,0,0,0,0,0,0,0,0,0,0,0,0,0,0,0,0,0,0,0,0,0,0,0,0,0,0,0,0,0,0,0,0,0,0,0,0,0,0,0,0,0,0,0,0,0,0,0,0,0,0,0,0,0,0,0,0,0,0,0,0,0,0,0,0,0,0,0,0,0,0,0,0,0,0,0,0,0,0,0,0,0,0,0,0,0,0,0,0,0,0,0,0,0,0,0,0,0,0,0,0,0,0,0,0,0,0,0,0,0,0,0,0,0,0,0,0,0,0,0,0,0,0,0,0,0,0,0,0,0,0,0,0,0,0,0,0,0,0,0,0,0,0,0,0,0,0,0,0,0,0,0,0,0,0,0,0,0,0,0,0,0,0,0,0,0,0,0,0,0,0,0,0,0,0,0,0,0,0,0,0,0,0,0,0,0,0,0,0,0,0,0,0,0,0,0,0,0,0,0,0,0,0,0,0,0,0,0,0,0,0,0,0,0,0,0,0,0,0,0,0,0,0,0,0,0,0,0,0,0,0,0,0,0,0,0,0,0,0,0,0,0,0,0,0,0,0,0,0,0,0,0,0,0,0,0,0,0,0,0,0,0,0,0,0,0,0,0,0,0,0,0,0,0,0,0,0,0,0,0,0,0,0,0,0,0,0,0,0,0,0,0,0,0,0,0,0,0,0,0,0,0,0,0,0,0,0,0,0,0,0,0,0,0,0,0,0,0,0,0,0,0,0,0,0,0,0,0,0,0,0,0,0,0,0,0,0,0,0,0,0,0,0,0,0,0,0,0,0,0,0,0,0,0,0,0,0,0,0,0,0,0,0,0,0,0,0,0,0,0,0,0,0,0,0,0,0,0,0,0,0,0,0,0,0,0,0,0,0,0,0,0,0,0,0,0,0,0,0,0,0,0,0,0,0,0,0,0,0,0,0,0,0,0,0,0,0,0,0,0,0,0,0,0,0,0,0,0,0,0,0,0,0,0,0,0,0,0,0,0,0,0,0,0,0,0,0,0,0,0,0,0,0,0,0,0,0,0,0,0,0,0,0,0,0,0,0,0,0,0,0,0,0,0,0,0,0,0,0,0,0,0,0,0,0,0,0,0,0,0,0,0,0,0,0,0,0,0,0,0,0,0,0,0,0,0,0,0,0,0,0,0,0,0,0,0,0,0,0,0,0,0,0,0,0,0,0,0,0,0,0,0,0,0,0,0,0,0,0,0,0,0,0,0,0,0,0,0,0,0,0,0,0,0,0,0,0,0,0,0,0,0,0,0,0,0,0,0,0,0,0,0,0,0,0,0,0,0,0,0,0,0,0,0,0,0,0,0,0,0,0,0,0,0,0,0,0,0,0,0,0,0,0,0,0,0,0,0,0,0,0,0,0,0,0,0,0,0,0,0,0,0,0,0,0,0,0,0,0,0,0,0,0,0,0,0,0,0,0,0,0,0,0,0,0,0,0,0,0,0,0,0,0,0,0,0,0,0,0,0,0,0,0,0,0,0,0,0,0,0,0,0,0,0,0,0,0,0,0,0,0,0,0,0,0,0,0,0,0,0,0,0,0,0,0,0,0,0,0,0,0,0,0,0,0,0,0,0,0,0,0,0,0,0,0,0,0,0,0,0,0,0,0,0,0,0,0,0,0,0,0,0,0,0,0,0,0,0,0,0,0,0,0,0,0,0,0,0,0,0,0,0,0,0,0,0,0,0,0,0,0,0,0,0,0,0,0,0,0,0,0,0,0,0,0,0,0,0,0,0,0,0,0,0,0,0,0,0,0,0,0,0,0,0,0,0,0,0,0,0,0,0,0,0,0,0,0,0,0,0,0,0,0,0,0,0,0,0,0,0,0,0,0,0,0,0,0,0,0,0,0,0,0,0,0,0,0,0,0,0,0,0,0,0,0,0,0,0,0,0,0,0,0,0,0,0,0,0,0,0,0,0,0,0,0,0,0,0,0,0,0,0,0,0,0,0,0,0,0,0,0,0,0,0,0,0,0,0,0,0,0,0,0,0,0,0,0,0,0,0,0,0,0,0,0,0,0,0,0,0,0,0,0,0,0,0,0,0,0,0,0,0,0,0,0,0,0,0,0,0,0,0,0,0,0,0,0,0,0,0,0,0,0,0,0,0,0,0,0,0,0,0,0,0,0,0,0,0,0,0,0,0,0,0,0,0,0,0,0,0,0,0,0,0,0,0,0,0,0,0,0,0,0,0,0,0,0,0,0,0,0,0,0,0,0,0,0,0,0,0,0,0,0,0,0,0,0,0,0,0,0,0,0,0,0,0,0,0,0,0,0,0,0,0,0,0,0,0,0,0,0,0,0,0,0,0,0,0,0,0,0,0,0,0,0,0,0,0,0,0,0,0,0,0,0,0,0,0,0,0,0,0,0,0,0,0,0,0,0,0,0,0,0,0,0,0,0,0,0,0,0,0,0,0,0,0,0,0,0,0,0,0,0,0,0,0
Psd36              {2;302,4;0} 0,0,0,0,0,0,0,0,0,0,0,0,0,0,0,0,0,0,0,0,0,0,0,0,0,0,0,0,0,0,0,0,0,0,0,0,0,0,0,0,0,0,0,0,0,0,0,0,0,0,0,0,0,0,0,0,0,0,0,0,0,0,0,0,0,0,0,0,0,0,0,0,0,0,0,0,0,0,0,0,0,0,0,0,0,0,0,0,0,0,0,0,0,0,0,0,0,0,0,0,0,0,0,0,0,0,0,0,0,0,0,0,0,0,0,0,0,0,0,0,0,0,0,0,0,0,0,0,0,0,0,0,0,0,0,0,0,0,0,0,0,0,0,0,0,0,0,0,0,0,0,0,0,0,0,0,0,0,0,0,0,0,0,0,0,0,0,0,0,0,0,0,0,0,0,0,0,0,0,0,0,0,0,0,0,0,0,0,0,0,0,0,0,0,0,0,0,0,0,0,0,0,0,0,0,0,0,0,0,0,0,0,0,0,0,0,0,0,0,0,0,0,0,0,0,0,0,0,0,0,0,0,0,0,0,0,0,0,0,0,0,0,0,0,0,0,0,0,0,0,0,0,0,0,0,0,0,0,0,0,0,0,0,0,0,0,0,0,0,0,0,0,0,0,0,0,0,0,0,0,0,0,0,0,0,0,0,0,0,0,0,0,0,0,0,0,0,0,0,0,0,0,0,0,0,0,0,0,0,0,0,0,0,0,0,0,0,0,0,0,0,0,0,0,0,0,0,0,0,0,0,0,0,0,0,0,0,0,0,0,0,0,0,0,0,0,0,0,0,0,0,0,0,0,0,0,0,0,0,0,0,0,0,0,0,0,0,0,0,0,0,0,0,0,0,0,0,0,0,0,0,0,0,0,0,0,0,0,0,0,0,0,0,0,0,0,0,0,0,0,0,0,0,0,0,0,0,0,0,0,0,0,0,0,0,0,0,0,0,0,0,0,0,0,0,0,0,0,0,0,0,0,0,0,0,0,0,0,0,0,0,0,0,0,0,0,0,0,0,0,0,0,0,0,0,0,0,0,0,0,0,0,0,0,0,0,0,0,0,0,0,0,0,0,0,0,0,0,0,0,0,0,0,0,0,0,0,0,0,0,0,0,0,0,0,0,0,0,0,0,0,0,0,0,0,0,0,0,0,0,0,0,0,0,0,0,0,0,0,0,0,0,0,0,0,0,0,0,0,0,0,0,0,0,0,0,0,0,0,0,0,0,0,0,0,0,0,0,0,0,0,0,0,0,0,0,0,0,0,0,0,0,0,0,0,0,0,0,0,0,0,0,0,0,0,0,0,0,0,0,0,0,0,0,0,0,0,0,0,0,0,0,0,0,0,0,0,0,0,0,0,0,0,0,0,0,0,0,0,0,0,0,0,0,0,0,0,0,0,0,0,0,0,0,0,0,0,0,0,0,0,0,0,0,0,0,0,0,0,0,0,0,0,0,0,0,0,0,0,0,0,0,0,0,0,0,0,0,0,0,0,0,0,0,0,0,0,0,0,0,0,0,0,0,0,0,0,0,0,0,0,0,0,0,0,0,0,0,0,0,0,0,0,0,0,0,0,0,0,0,0,0,0,0,0,0,0,0,0,0,0,0,0,0,0,0,0,0,0,0,0,0,0,0,0,0,0,0,0,0,0,0,0,0,0,0,0,0,0,0,0,0,0,0,0,0,0,0,0,0,0,0,0,0,0,0,0,0,0,0,0,0,0,0,0,0,0,0,0,0,0,0,0,0,0,0,0,0,0,0,0,0,0,0,0,0,0,0,0,0,0,0,0,0,0,0,0,0,0,0,0,0,0,0,0,0,0,0,0,0,0,0,0,0,0,0,0,0,0,0,0,0,0,0,0,0,0,0,0,0,0,0,0,0,0,0,0,0,0,0,0,0,0,0,0,0,0,0,0,0,0,0,0,0,0,0,0,0,0,0,0,0,0,0,0,0,0,0,0,0,0,0,0,0,0,0,0,0,0,0,0,0,0,0,0,0,0,0,0,0,0,0,0,0,0,0,0,0,0,0,0,0,0,0,0,0,0,0,0,0,0,0,0,0,0,0,0,0,0,0,0,0,0,0,0,0,0,0,0,0,0,0,0,0,0,0,0,0,0,0,0,0,0,0,0,0,0,0,0,0,0,0,0,0,0,0,0,0,0,0,0,0,0,0,0,0,0,0,0,0,0,0,0,0,0,0,0,0,0,0,0,0,0,0,0,0,0,0,0,0,0,0,0,0,0,0,0,0,0,0,0,0,0,0,0,0,0,0,0,0,0,0,0,0,0,0,0,0,0,0,0,0,0,0,0,0,0,0,0,0,0,0,0,0,0,0,0,0,0,0,0,0,0,0,0,0,0,0,0,0,0,0,0,0,0,0,0,0,0,0,0,0,0,0,0,0,0,0,0,0,0,0,0,0,0,0,0,0,0,0,0,0,0,0,0,0,0,0,0,0,0,0,0,0,0,0,0,0,0,0,0,0,0,0,0,0,0,0,0,0,0,0,0,0,0,0,0,0,0,0,0,0,0,0,0,0,0,0,0,0,0,0,0,0,0,0,0,0,0,0,0,0,0,0,0,0,0,0,0,0,0,0,0,0,0,0,0,0,0,0,0,0,0,0,0,0,0,0,0,0,0,0,0,0,0,0,0,0,0,0,0,0,0,0,0,0,0,0,0,0,0,0,0,0,0,0,0,0,0,0,0,0,0,0,0,0,0,0
Psd4               {2;302,4;0} 0,0,0,0,0,0,0,0,0,0,0,0,0,0,0,0,0,0,0,0,0,0,0,0,0,0,0,0,0,0,0,0,0,0,0,0,0,0,0,0,0,0,0,0,0,0,0,0,0,0,0,0,0,0,0,0,0,0,0,0,0,0,0,0,0,0,0,0,0,0,0,0,0,0,0,0,0,0,0,0,0,0,0,0,0,0,0,0,0,0,0,0,0,0,0,0,0,0,0,0,0,0,0,0,0,0,0,0,0,0,0,0,0,0,0,0,0,0,0,0,0,0,0,0,0,0,0,0,0,0,0,0,0,0,0,0,0,0,0,0,0,0,0,0,0,0,0,0,0,0,0,0,0,0,0,0,0,0,0,0,0,0,0,0,0,0,0,0,0,0,0,0,0,0,0,0,0,0,0,0,0,0,0,0,0,0,0,0,0,0,0,0,0,0,0,0,0,0,0,0,0,0,0,0,0,0,0,0,0,0,0,0,0,0,0,0,0,0,0,0,0,0,0,0,0,0,0,0,0,0,0,0,0,0,0,0,0,0,0,0,0,0,0,0,0,0,0,0,0,0,0,0,0,0,0,0,0,0,0,0,0,0,0,0,0,0,0,0,0,0,0,0,0,0,0,0,0,0,0,0,0,0,0,0,0,0,0,0,0,0,0,0,0,0,0,0,0,0,0,0,0,0,0,0,356,0,0,0,0,0,0,0,0,0,0,0,0,0,0,0,0,0,0,0,0,0,0,0,0,0,0,0,0,0,0,0,0,0,0,0,0,0,0,0,0,0,0,0,0,0,0,0,0,0,0,0,0,0,0,0,0,0,0,0,0,0,0,0,0,0,0,0,0,0,0,0,0,0,0,0,0,0,0,0,0,0,0,0,0,0,0,0,0,0,0,0,0,0,0,0,0,0,0,0,0,0,0,0,0,0,0,0,0,0,0,0,0,0,0,0,0,0,0,0,0,0,0,0,0,0,0,0,0,0,0,0,0,0,0,0,0,0,0,0,0,0,0,0,0,0,0,0,0,0,0,0,0,0,0,0,0,0,0,0,0,0,0,0,0,0,0,0,0,0,0,0,0,0,0,0,0,0,0,0,0,0,0,0,0,0,0,0,0,0,0,0,0,0,0,0,0,0,0,0,0,0,0,0,0,0,0,0,0,0,0,0,0,0,0,0,0,0,0,0,0,0,0,0,0,0,0,0,0,0,0,0,0,0,0,0,0,0,0,0,0,0,0,0,0,0,0,0,0,0,0,0,0,0,0,0,0,0,0,0,0,0,0,0,0,0,0,0,0,0,0,0,0,0,0,0,0,0,0,0,0,0,0,0,0,0,0,0,0,0,0,0,0,0,0,0,0,0,0,0,0,0,0,0,0,0,0,0,0,0,0,0,0,0,0,0,0,0,0,0,0,0,0,0,0,0,0,0,0,0,0,0,0,0,0,0,0,0,0,0,0,0,0,0,0,0,0,0,0,0,0,0,0,0,0,0,0,0,0,0,0,0,0,0,0,0,0,0,0,0,0,0,0,0,0,0,0,0,0,0,0,0,0,0,0,0,0,0,0,0,0,0,0,0,0,0,0,0,0,0,0,0,0,0,0,0,0,0,0,0,0,0,0,0,0,0,0,0,0,0,0,0,0,0,0,0,0,0,0,0,0,0,0,0,0,0,0,0,0,0,0,0,0,0,0,0,0,0,0,0,0,0,0,0,0,0,0,0,0,0,0,0,0,0,0,0,0,0,0,0,0,0,0,0,0,0,0,0,0,0,0,0,0,0,0,0,0,0,0,0,0,0,0,0,0,0,0,0,0,0,0,0,0,0,0,0,0,0,0,0,0,0,0,0,0,0,0,0,0,0,0,0,0,0,0,0,0,0,0,0,0,0,0,0,0,0,0,0,0,0,0,0,0,0,0,0,0,0,0,0,0,0,0,0,0,0,0,0,0,0,0,0,0,0,0,0,0,0,0,0,0,0,0,0,0,0,0,0,0,0,0,0,0,0,0,0,0,0,0,0,0,0,0,0,0,0,0,0,0,0,0,0,0,1,4,0,0,0,0,0,0,0,0,0,0,0,0,0,0,0,0,0,0,0,0,0,0,0,0,0,0,0,0,0,0,0,0,0,0,0,0,0,0,0,0,0,0,0,0,0,0,0,0,0,0,0,0,0,0,0,0,0,0,0,0,0,0,0,0,0,0,0,0,0,0,0,0,0,0,0,0,0,0,0,0,0,0,0,0,0,0,0,0,0,0,0,0,0,0,0,0,0,0,0,0,0,0,0,0,0,0,0,0,0,0,0,0,0,0,0,0,0,0,0,0,0,0,0,0,0,0,0,0,0,0,0,0,0,0,0,0,0,0,0,0,0,0,0,0,0,0,0,0,0,0,0,0,0,0,0,0,0,0,0,0,0,0,0,0,0,0,0,0,0,0,0,0,0,0,0,0,0,0,0,0,0,0,0,0,0,0,0,0,0,0,0,0,0,0,0,0,0,0,0,0,0,0,0,0,0,0,0,0,0,0,0,0,0,0,0,0,0,0,0,0,0,0,0,0,0,0,0,0,0,0,0,0,0,0,0,0,0,0,0,0,0,0,0,0,0,0,0,0,0,0,0,0,0,0,0,0,0,0,0,0,0,0,0,0,0,0,0,0,0,0,0,0,0,0,0,0,0,0,0,0,0,0,0,0,0,0,0,0,0,0,0,0,0,0,0,0,0,0,0
Psd5               {2;302,4;0} 0,0,560,0,0,0,0,0,0,0,0,0,0,0,0,0,0,0,0,0,0,0,0,0,0,0,0,0,0,0,0,0,0,0,0,0,0,0,0,0,0,0,0,0,0,0,0,0,0,0,0,0,0,0,0,0,0,0,0,0,0,0,0,0,0,0,0,0,0,0,0,0,0,0,0,0,0,0,0,0,0,0,0,0,0,0,0,0,0,0,0,0,0,0,0,0,0,0,0,0,0,0,0,0,0,0,0,0,0,0,0,0,0,0,0,0,0,0,0,0,0,0,0,0,0,0,0,0,0,0,0,0,0,0,0,0,0,0,0,0,0,0,0,0,0,0,0,0,0,0,0,0,0,0,0,0,0,0,0,0,0,0,0,0,0,0,0,0,0,0,0,0,0,0,0,0,0,0,0,0,0,0,0,0,0,0,0,0,0,0,0,0,0,0,0,0,0,0,0,0,0,0,0,0,0,0,0,0,0,0,0,0,0,0,0,0,0,0,0,0,0,0,0,0,0,0,0,0,0,0,0,0,0,0,0,0,0,0,0,0,0,0,0,0,0,0,0,0,0,0,0,0,0,0,0,0,0,0,0,0,0,0,0,0,0,0,0,0,0,0,0,0,0,0,0,0,0,0,0,0,0,0,0,0,0,0,0,0,0,0,0,0,0,0,0,0,0,0,0,0,0,0,0,0,70,0,0,0,0,0,0,0,0,0,0,0,0,0,0,0,0,0,0,0,0,0,0,0,0,0,0,0,0,0,0,0,0,0,0,0,0,0,0,0,0,0,0,0,0,0,0,0,0,0,0,0,0,0,0,0,0,0,0,0,0,0,0,0,0,0,0,0,0,0,0,0,0,0,0,0,0,0,0,0,0,0,0,0,0,0,0,0,0,0,0,0,0,0,0,0,0,0,0,0,0,0,0,0,0,0,0,0,0,0,0,0,0,0,0,0,0,0,0,0,0,0,0,0,0,0,0,0,0,0,0,0,0,0,0,0,0,0,0,0,0,0,0,0,0,0,0,0,0,0,0,0,0,0,0,0,0,0,0,0,0,0,0,0,0,0,0,0,0,0,0,0,0,0,0,0,0,0,0,0,0,0,0,0,0,0,0,0,0,0,0,0,0,0,0,0,0,0,0,0,0,0,0,0,0,0,0,0,0,0,0,0,0,0,0,0,0,0,0,0,0,0,0,0,0,0,0,0,0,0,0,0,0,0,0,0,0,0,0,0,0,0,0,0,0,0,0,0,0,0,0,0,0,0,0,0,0,0,0,0,0,0,0,0,0,0,0,0,0,0,0,0,0,0,0,0,0,0,0,0,0,0,0,0,0,0,0,0,0,0,0,0,0,0,0,0,0,0,0,0,1,0,8,0,0,0,0,0,0,0,0,0,0,0,0,0,0,0,0,0,0,0,0,0,0,0,0,0,0,0,0,0,0,0,0,0,0,0,0,0,0,0,0,0,0,0,0,0,0,0,0,0,0,0,0,0,0,0,0,0,0,0,0,0,0,0,0,0,0,0,0,0,0,0,0,0,0,0,0,0,0,0,0,0,0,0,0,0,0,0,0,0,0,0,0,0,0,0,0,0,0,0,0,0,0,0,0,0,0,0,0,0,0,0,0,0,0,0,0,0,0,0,0,0,0,0,0,0,0,0,0,0,0,0,0,0,0,0,0,0,0,0,0,0,0,0,0,0,0,0,0,0,0,0,0,0,0,0,0,0,0,0,0,0,0,0,0,0,0,0,0,0,0,0,0,0,0,0,0,0,0,0,0,0,0,0,0,0,0,0,0,0,0,0,0,0,0,0,0,0,0,0,0,0,0,0,0,0,0,0,0,0,0,0,0,0,0,0,0,0,0,0,0,0,0,0,0,0,0,0,0,0,0,0,0,0,0,0,0,0,0,0,0,0,0,0,0,0,0,0,0,0,0,0,0,0,0,0,0,0,0,0,0,0,0,0,0,0,0,0,0,0,0,0,0,0,0,0,0,0,0,0,0,0,0,0,0,0,0,0,0,0,0,0,0,0,0,0,0,0,0,0,1,1,0,0,0,0,0,0,0,0,0,0,0,0,0,0,0,0,0,0,0,0,0,0,0,0,0,0,0,0,0,0,0,0,0,0,0,0,0,0,0,0,0,0,0,0,0,0,0,0,0,0,0,0,0,0,0,0,0,0,0,0,0,0,0,0,0,0,0,0,0,0,0,0,0,0,0,0,0,0,0,0,0,0,0,0,0,0,0,0,0,0,0,0,0,0,0,0,0,0,0,0,0,0,0,0,0,0,0,0,0,0,0,0,0,0,0,0,0,0,0,0,0,0,0,0,0,0,0,0,0,0,0,0,0,0,0,0,0,0,0,0,0,0,0,0,0,0,0,0,0,0,0,0,0,0,0,0,0,0,0,0,0,0,0,0,0,0,0,0,0,0,0,0,0,0,0,0,0,0,0,0,0,0,0,0,0,0,0,0,0,0,0,0,0,0,0,0,0,0,0,0,0,0,0,0,0,0,0,0,0,0,0,0,0,0,0,0,0,0,0,0,0,0,0,0,0,0,0,0,0,0,0,0,0,0,0,0,0,0,0,0,0,0,0,0,0,0,0,0,0,0,0,0,0,0,0,0,0,0,0,0,0,0,0,0,0,0,0,0,0,0,0,0,0,0,0,0,0,0,0,0,0,0,0,0,0,0,0,0,0,0,0,0,0,0,0,0,0,0,0,0
Psd6               {2;302,4;0} 0,246,246,346,0,0,0,0,0,0,0,0,0,0,0,0,0,0,0,0,0,0,0,0,0,0,0,0,0,0,0,0,0,0,0,0,0,0,0,0,0,0,0,0,0,0,0,0,0,0,0,0,0,0,0,0,0,0,0,0,0,0,0,0,0,0,0,0,0,0,0,0,0,0,0,0,0,0,0,0,0,0,0,0,0,0,0,0,0,0,0,0,0,0,0,0,0,0,0,0,0,0,0,0,0,0,0,0,0,0,0,0,0,0,0,0,0,0,0,0,0,0,0,0,0,0,0,0,0,0,0,0,0,0,0,0,0,0,0,0,0,0,0,0,0,0,0,0,0,0,0,0,0,0,0,0,0,0,0,0,0,0,0,0,0,0,0,0,0,0,0,0,0,0,0,0,0,0,0,0,0,0,0,0,0,0,0,0,0,0,0,0,0,0,0,0,0,0,0,0,0,0,0,0,0,0,0,0,0,0,0,0,0,0,0,0,0,0,0,0,0,0,0,0,0,0,0,0,0,0,0,0,0,0,0,0,0,0,0,0,0,0,0,0,0,0,0,0,0,0,0,0,0,0,0,0,0,0,0,0,0,0,0,0,0,0,0,0,0,0,0,0,0,0,0,0,0,0,0,0,0,0,0,0,0,0,0,0,0,0,0,0,0,0,0,0,0,0,0,0,0,0,0,0,12,24,0,0,0,0,0,0,0,0,0,0,0,0,0,0,0,0,0,0,0,0,0,0,0,0,0,0,0,0,0,0,0,0,0,0,0,0,0,0,0,0,0,0,0,0,0,0,0,0,0,0,0,0,0,0,0,0,0,0,0,0,0,0,0,0,0,0,0,0,0,0,0,0,0,0,0,0,0,0,0,0,0,0,0,0,0,0,0,0,0,0,0,0,0,0,0,0,0,0,0,0,0,0,0,0,0,0,0,0,0,0,0,0,0,0,0,0,0,0,0,0,0,0,0,0,0,0,0,0,0,0,0,0,0,0,0,0,0,0,0,0,0,0,0,0,0,0,0,0,0,0,0,0,0,0,0,0,0,0,0,0,0,0,0,0,0,0,0,0,0,0,0,0,0,0,0,0,0,0,0,0,0,0,0,0,0,0,0,0,0,0,0,0,0,0,0,0,0,0,0,0,0,0,0,0,0,0,0,0,0,0,0,0,0,0,0,0,0,0,0,0,0,0,0,0,0,0,0,0,0,0,0,0,0,0,0,0,0,0,0,0,0,0,0,0,0,0,0,0,0,0,0,0,0,0,0,0,0,0,0,0,0,0,0,0,0,0,0,0,0,0,0,0,0,0,0,0,0,0,0,0,0,0,0,0,0,0,0,0,0,0,0,0,0,0,0,0,0,0,0,0,0,4,0,0,0,0,0,0,0,0,0,0,0,0,0,0,0,0,0,0,0,0,0,0,0,0,0,0,0,0,0,0,0,0,0,0,0,0,0,0,0,0,0,0,0,0,0,0,0,0,0,0,0,0,0,0,0,0,0,0,0,0,0,0,0,0,0,0,0,0,0,0,0,0,0,0,0,0,0,0,0,0,0,0,0,0,0,0,0,0,0,0,0,0,0,0,0,0,0,0,0,0,0,0,0,0,0,0,0,0,0,0,0,0,0,0,0,0,0,0,0,0,0,0,0,0,0,0,0,0,0,0,0,0,0,0,0,0,0,0,0,0,0,0,0,0,0,0,0,0,0,0,0,0,0,0,0,0,0,0,0,0,0,0,0,0,0,0,0,0,0,0,0,0,0,0,0,0,0,0,0,0,0,0,0,0,0,0,0,0,0,0,0,0,0,0,0,0,0,0,0,0,0,0,0,0,0,0,0,0,0,0,0,0,0,0,0,0,0,0,0,0,0,0,0,0,0,0,0,0,0,0,0,0,0,0,0,0,0,0,0,0,0,0,0,0,0,0,0,0,0,0,0,0,0,0,0,0,0,0,0,0,0,0,0,0,0,0,0,0,0,0,0,0,0,0,0,0,0,0,0,0,0,0,0,0,0,0,0,0,0,0,0,0,0,0,0,0,0,0,2,1,0,0,0,0,0,0,0,0,0,0,0,0,0,0,0,0,0,0,0,0,0,0,0,0,0,0,0,0,0,0,0,0,0,0,0,0,0,0,0,0,0,0,0,0,0,0,0,0,0,0,0,0,0,0,0,0,0,0,0,0,0,0,0,0,0,0,0,0,0,0,0,0,0,0,0,0,0,0,0,0,0,0,0,0,0,0,0,0,0,0,0,0,0,0,0,0,0,0,0,0,0,0,0,0,0,0,0,0,0,0,0,0,0,0,0,0,0,0,0,0,0,0,0,0,0,0,0,0,0,0,0,0,0,0,0,0,0,0,0,0,0,0,0,0,0,0,0,0,0,0,0,0,0,0,0,0,0,0,0,0,0,0,0,0,0,0,0,0,0,0,0,0,0,0,0,0,0,0,0,0,0,0,0,0,0,0,0,0,0,0,0,0,0,0,0,0,0,0,0,0,0,0,0,0,0,0,0,0,0,0,0,0,0,0,0,0,0,0,0,0,0,0,0,0,0,0,0,0,0,0,0,0,0,0,0,0,0,0,0,0,0,0,0,0,0,0,0,0,0,0,0,0,0,0,0,0,0,0,0,0,0,0,0,0,0,0,0,0,0,0,0,0,0,0,0,0,0,0,0,0,0,0,0,0,0,0,0,0,0,0,0,0,0,0,0,0,0,0,0,0
Psd7               {2;302,4;0} 0,0,0,0,0,0,0,0,0,0,0,0,0,0,0,0,0,0,0,0,0,0,0,0,0,0,0,0,0,0,0,0,0,0,0,0,0,0,0,0,0,0,0,0,0,0,0,0,0,0,0,0,0,0,0,0,0,0,0,0,0,0,0,0,0,0,0,0,0,0,0,0,0,0,0,0,0,0,0,0,0,0,0,0,0,0,0,0,0,0,0,0,0,0,0,0,0,0,0,0,0,0,0,0,0,0,0,0,0,0,0,0,0,0,0,0,0,0,0,0,0,0,0,0,0,0,0,0,0,0,0,0,0,0,0,0,0,0,0,0,0,0,0,0,0,0,0,0,0,0,0,0,0,0,0,0,0,0,0,0,0,0,0,0,0,0,0,0,0,0,0,0,0,0,0,0,0,0,0,0,0,0,0,0,0,0,0,0,0,0,0,0,0,0,0,0,0,0,0,0,0,0,0,0,0,0,0,0,0,0,0,0,0,0,0,0,0,0,0,0,0,0,0,0,0,0,0,0,0,0,0,0,0,0,0,0,0,0,0,0,0,0,0,0,0,0,0,0,0,0,0,0,0,0,0,0,0,0,0,0,0,0,0,0,0,0,0,0,0,0,0,0,0,0,0,0,0,0,0,0,0,0,0,0,0,0,0,0,0,0,0,0,0,0,0,0,0,0,0,0,0,0,0,0,0,0,0,0,0,0,0,0,0,0,0,0,0,0,0,0,0,0,0,0,0,0,0,0,0,0,0,0,0,0,0,0,0,0,0,0,0,0,0,0,0,0,0,0,0,0,0,0,0,0,0,0,0,0,0,0,0,0,0,0,0,0,0,0,0,0,0,0,0,0,0,0,0,0,0,0,0,0,0,0,0,0,0,0,0,0,0,0,0,0,0,0,0,0,0,0,0,0,0,0,0,0,0,0,0,0,0,0,0,0,0,0,0,0,0,0,0,0,0,0,0,0,0,0,0,0,0,0,0,0,0,0,0,0,0,0,0,0,0,0,0,0,0,0,0,0,0,0,0,0,0,0,0,0,0,0,0,0,0,0,0,0,0,0,0,0,0,0,0,0,0,0,0,0,0,0,0,0,0,0,0,0,0,0,0,0,0,0,0,0,0,0,0,0,0,0,0,0,0,0,0,0,0,0,0,0,0,0,0,0,0,0,0,0,0,0,0,0,0,0,0,0,0,0,0,0,0,0,0,0,0,0,0,0,0,0,0,0,0,0,0,0,0,0,0,0,0,0,0,0,0,0,0,0,0,0,0,0,0,0,0,0,0,0,0,0,0,0,0,0,0,0,0,0,0,0,0,0,0,0,0,0,0,0,0,0,0,0,0,0,0,0,0,0,0,0,0,0,0,0,0,0,0,0,0,0,0,0,0,0,0,0,0,0,0,0,0,0,0,0,0,0,0,0,0,0,0,0,0,0,0,0,0,0,0,0,0,0,0,0,0,0,0,0,0,0,0,0,0,0,0,0,0,0,0,0,0,0,0,0,0,0,0,0,0,0,0,0,0,0,0,0,0,0,0,0,0,0,0,0,0,0,0,0,0,0,0,0,0,0,0,0,0,0,0,0,0,0,0,0,0,0,0,0,0,0,0,0,0,0,0,0,0,0,0,0,0,0,0,0,0,0,0,0,0,0,0,0,0,0,0,0,0,0,0,0,0,0,0,0,0,0,0,0,0,0,0,0,0,0,0,0,0,0,0,0,0,0,0,0,0,0,0,0,0,0,0,0,0,0,0,0,0,0,0,0,0,0,0,0,0,0,0,0,0,0,0,0,0,0,0,0,0,0,0,0,0,0,0,0,0,0,0,0,0,0,0,0,0,0,0,0,0,0,0,0,0,0,0,0,0,0,0,0,0,0,0,0,0,0,0,0,0,0,0,0,0,0,0,0,0,0,0,0,0,0,0,0,0,0,0,0,0,0,0,0,0,0,0,0,0,0,0,0,0,0,0,0,0,0,0,0,0,0,0,0,0,0,0,0,0,0,0,0,0,0,0,0,0,0,0,0,0,0,0,0,0,0,0,0,0,0,0,0,0,0,0,0,0,0,0,0,0,0,0,0,0,0,0,0,0,0,0,0,0,0,0,0,0,0,0,0,0,0,0,0,0,0,0,0,0,0,0,0,0,0,0,0,0,0,0,0,0,0,0,0,0,0,0,0,0,0,0,0,0,0,0,0,0,0,0,0,0,0,0,0,0,0,0,0,0,0,0,0,0,0,0,0,0,0,0,0,0,0,0,0,0,0,0,0,0,0,0,0,0,0,0,0,0,0,0,0,0,0,0,0,0,0,0,0,0,0,0,0,0,0,0,0,0,0,0,0,0,0,0,0,0,0,0,0,0,0,0,0,0,0,0,0,0,0,0,0,0,0,0,0,0,0,0,0,0,0,0,0,0,0,0,0,0,0,0,0,0,0,0,0,0,0,0,0,0,0,0,0,0,0,0,0,0,0,0,0,0,0,0,0,0,0,0,0,0,0,0,0,0,0,0,0,0,0,0,0,0,0,0,0,0,0,0,0,0,0,0,0,0,0,0,0,0,0,0,0,0,0,0,0,0,0,0,0,0,0,0,0,0,0,0,0,0,0,0,0,0,0,0,0,0,0,0,0,0,0,0,0,0,0,0,0,0,0,0,0,0,0,0,0,0,0,0,0,0,0,0,0,0,0,0,0,0,0,0,0,0,0,0,0,0,0,0,0,0,0,0,0
Psd8               {2;302,4;0} 0,246,0,0,0,0,0,0,0,0,0,0,0,0,0,0,0,0,0,0,0,0,0,0,0,0,0,0,0,0,0,0,0,0,0,0,0,0,0,0,0,0,0,0,0,0,0,0,0,0,0,0,0,0,0,0,0,0,0,0,0,0,0,0,0,0,0,0,0,0,0,0,0,0,0,0,0,0,0,0,0,0,0,0,0,0,0,0,0,0,0,0,0,0,0,0,0,0,0,0,0,0,0,0,0,0,0,0,0,0,0,0,0,0,0,0,0,0,0,0,0,0,0,0,0,0,0,0,0,0,0,0,0,0,0,0,0,0,0,0,0,0,0,0,0,0,0,0,0,0,0,0,0,0,0,0,0,0,0,0,0,0,0,0,0,0,0,0,0,0,0,0,0,0,0,0,0,0,0,0,0,0,0,0,0,0,0,0,0,0,0,0,0,0,0,0,0,0,0,0,0,0,0,0,0,0,0,0,0,0,0,0,0,0,0,0,0,0,0,0,0,0,0,0,0,0,0,0,0,0,0,0,0,0,0,0,0,0,0,0,0,0,0,0,0,0,0,0,0,0,0,0,0,0,0,0,0,0,0,0,0,0,0,0,0,0,0,0,0,0,0,0,0,0,0,0,0,0,0,0,0,0,0,0,0,0,0,0,0,0,0,0,0,0,0,0,0,0,0,0,0,0,0,0,0,0,0,0,0,0,0,0,0,0,0,0,0,0,0,0,0,0,0,0,0,0,0,0,0,0,0,0,0,0,0,0,0,0,0,0,0,0,0,0,0,0,0,0,0,0,0,0,0,0,0,0,0,0,0,0,0,0,0,0,0,0,0,0,0,0,0,0,0,0,0,0,0,0,0,0,0,0,0,0,0,0,0,0,0,0,0,0,0,0,0,0,0,0,0,0,0,0,0,0,0,0,0,0,0,0,0,0,0,0,0,0,0,0,0,0,0,0,0,0,0,0,0,0,0,0,0,0,0,0,0,0,0,0,0,0,0,0,0,0,0,0,0,0,0,0,0,0,0,0,0,0,0,0,0,0,0,0,0,0,0,0,0,0,0,0,0,0,0,0,0,0,0,0,0,0,0,0,0,0,0,0,0,0,0,0,0,0,0,0,0,0,0,0,0,0,0,0,0,0,0,0,0,0,0,0,0,0,0,0,0,0,0,0,0,0,0,0,0,0,0,0,0,0,0,0,0,0,0,0,0,0,0,0,0,0,0,0,0,0,0,0,0,0,0,0,0,0,0,0,0,0,0,0,0,0,0,0,0,0,0,0,0,0,0,0,0,0,0,0,0,0,0,0,0,0,0,0,0,0,0,0,0,0,0,0,0,0,0,0,0,0,0,0,0,0,0,0,0,0,0,0,0,0,0,0,0,0,0,0,0,0,0,0,0,0,0,0,0,0,0,0,0,0,0,0,0,0,0,0,0,0,0,0,0,0,0,0,0,0,0,0,0,0,0,0,0,0,0,0,0,0,0,0,0,0,0,0,0,0,0,0,0,0,0,0,0,0,0,0,0,0,0,0,0,0,0,0,0,0,0,0,0,0,0,0,0,0,0,0,0,0,0,0,0,0,0,0,0,0,0,0,0,0,0,0,0,0,0,0,0,0,0,0,0,0,0,0,0,0,0,0,0,0,0,0,0,0,0,0,0,0,0,0,0,0,0,0,0,0,0,0,0,0,0,0,0,0,0,0,0,0,0,0,0,0,0,0,0,0,0,0,0,0,0,0,0,0,0,0,0,0,0,0,0,0,0,0,0,0,0,0,0,0,0,0,0,0,0,0,0,0,0,0,0,0,0,0,0,0,0,0,0,0,0,0,0,0,0,0,0,0,0,0,0,0,0,0,0,0,0,0,0,0,0,0,0,0,0,0,0,0,0,0,0,0,0,0,0,0,0,0,0,0,0,0,0,0,0,0,0,0,0,0,0,0,0,0,0,0,0,0,0,0,0,0,0,0,0,0,0,0,0,0,0,0,0,0,0,0,0,0,0,0,0,0,0,0,0,0,0,0,0,0,0,0,0,0,0,0,0,0,0,1,0,0,0,0,0,0,0,0,0,0,0,0,0,0,0,0,0,0,0,0,0,0,0,0,0,0,0,0,0,0,0,0,0,0,0,0,0,0,0,0,0,0,0,0,0,0,0,0,0,0,0,0,0,0,0,0,0,0,0,0,0,0,0,0,0,0,0,0,0,0,0,0,0,0,0,0,0,0,0,0,0,0,0,0,0,0,0,0,0,0,0,0,0,0,0,0,0,0,0,0,0,0,0,0,0,0,0,0,0,0,0,0,0,0,0,0,0,0,0,0,0,0,0,0,0,0,0,0,0,0,0,0,0,0,0,0,0,0,0,0,0,0,0,0,0,0,0,0,0,0,0,0,0,0,0,0,0,0,0,0,0,0,0,0,0,0,0,0,0,0,0,0,0,0,0,0,0,0,0,0,0,0,0,0,0,0,0,0,0,0,0,0,0,0,0,0,0,0,0,0,0,0,0,0,0,0,0,0,0,0,0,0,0,0,0,0,0,0,0,0,0,0,0,0,0,0,0,0,0,0,0,0,0,0,0,0,0,0,0,0,0,0,0,0,0,0,0,0,0,0,0,0,0,0,0,0,0,0,0,0,0,0,0,0,0,0,0,0,0,0,0,0,0,0,0,0,0,0,0,0,0,0,0,0,0,0,0,0,0,0,0,0,0,0,0,0,0,0,0,0
Psd9               {2;302,4;0} 0,0,0,0,0,0,0,0,0,0,0,0,0,0,0,0,0,0,0,0,0,0,0,0,0,0,0,0,0,0,0,0,0,0,0,0,0,0,0,0,0,0,0,0,0,0,0,0,0,0,0,0,0,0,0,0,0,0,0,0,0,0,0,0,0,0,0,0,0,0,0,0,0,0,0,0,0,0,0,0,0,0,0,0,0,0,0,0,0,0,0,0,0,0,0,0,0,0,0,0,0,0,0,0,0,0,0,0,0,0,0,0,0,0,0,0,0,0,0,0,0,0,0,0,0,0,0,0,0,0,0,0,0,0,0,0,0,0,0,0,0,0,0,0,0,0,0,0,0,0,0,0,0,0,0,0,0,0,0,0,0,0,0,0,0,0,0,0,0,0,0,0,0,0,0,0,0,0,0,0,0,0,0,0,0,0,0,0,0,0,0,0,0,0,0,0,0,0,0,0,0,0,0,0,0,0,0,0,0,0,0,0,0,0,0,0,0,0,0,0,0,0,0,0,0,0,0,0,0,0,0,0,0,0,0,0,0,0,0,0,0,0,0,0,0,0,0,0,0,0,0,0,0,0,0,0,0,0,0,0,0,0,0,0,0,0,0,0,0,0,0,0,0,0,0,0,0,0,0,0,0,0,0,0,0,0,0,0,0,0,0,0,0,0,0,0,0,0,0,0,0,0,0,0,0,0,0,0,0,0,0,0,0,0,0,0,0,0,0,0,0,0,0,0,0,0,0,0,0,0,0,0,0,0,0,0,0,0,0,0,0,0,0,0,0,0,0,0,0,0,0,0,0,0,0,0,0,0,0,0,0,0,0,0,0,0,0,0,0,0,0,0,0,0,0,0,0,0,0,0,0,0,0,0,0,0,0,0,0,0,0,0,0,0,0,0,0,0,0,0,0,0,0,0,0,0,0,0,0,0,0,0,0,0,0,0,0,0,0,0,0,0,0,0,0,0,0,0,0,0,0,0,0,0,0,0,0,0,0,0,0,0,0,0,0,0,0,0,0,0,0,0,0,0,0,0,0,0,0,0,0,0,0,0,0,0,0,0,0,0,0,0,0,0,0,0,0,0,0,0,0,0,0,0,0,0,0,0,0,0,0,0,0,0,0,0,0,0,0,0,0,0,0,0,0,0,0,0,0,0,0,0,0,0,0,0,0,0,0,0,0,0,0,0,0,0,0,0,0,0,0,0,0,0,0,0,0,0,0,0,0,0,0,0,0,0,0,0,0,0,0,0,0,0,0,0,0,0,0,0,0,0,0,0,0,0,0,0,0,0,0,0,0,0,0,0,0,0,0,0,0,0,0,0,0,0,0,0,0,0,0,0,0,0,0,0,0,0,0,0,0,0,0,0,0,0,0,0,0,0,0,0,0,0,0,0,0,0,0,0,0,0,0,0,0,0,0,0,0,0,0,0,0,0,0,0,0,0,0,0,0,0,0,0,0,0,0,0,0,0,0,0,0,0,0,0,0,0,0,0,0,0,0,0,0,0,0,0,0,0,0,0,0,0,0,0,0,0,0,0,0,0,0,0,0,0,0,0,0,0,0,0,0,0,0,0,0,0,0,0,0,0,0,0,0,0,0,0,0,0,0,0,0,0,0,0,0,0,0,0,0,0,0,0,0,0,0,0,0,0,0,0,0,0,0,0,0,0,0,0,0,0,0,0,0,0,0,0,0,0,0,0,0,0,0,0,0,0,0,0,0,0,0,0,0,0,0,0,0,0,0,0,0,0,0,0,0,0,0,0,0,0,0,0,0,0,0,0,0,0,0,0,0,0,0,0,0,0,0,0,0,0,0,0,0,0,0,0,0,0,0,0,0,0,0,0,0,0,0,0,0,0,0,0,0,0,0,0,0,0,0,0,0,0,0,0,0,0,0,0,0,0,0,0,0,0,0,0,0,0,0,0,0,0,0,0,0,0,0,0,0,0,0,0,0,0,0,0,0,0,0,0,0,0,0,0,0,0,0,0,0,0,0,0,0,0,0,0,0,0,0,0,0,0,0,0,0,0,0,0,0,0,0,0,0,0,0,0,0,0,0,0,0,0,0,0,0,0,0,0,0,0,0,0,0,0,0,0,0,0,0,0,0,0,0,0,0,0,0,0,0,0,0,0,0,0,0,0,0,0,0,0,0,0,0,0,0,0,0,0,0,0,0,0,0,0,0,0,0,0,0,0,0,0,0,0,0,0,0,0,0,0,0,0,0,0,0,0,0,0,0,0,0,0,0,0,0,0,0,0,0,0,0,0,0,0,0,0,0,0,0,0,0,0,0,0,0,0,0,0,0,0,0,0,0,0,0,0,0,0,0,0,0,0,0,0,0,0,0,0,0,0,0,0,0,0,0,0,0,0,0,0,0,0,0,0,0,0,0,0,0,0,0,0,0,0,0,0,0,0,0,0,0,0,0,0,0,0,0,0,0,0,0,0,0,0,0,0,0,0,0,0,0,0,0,0,0,0,0,0,0,0,0,0,0,0,0,0,0,0,0,0,0,0,0,0,0,0,0,0,0,0,0,0,0,0,0,0,0,0,0,0,0,0,0,0,0,0,0,0,0,0,0,0,0,0,0,0,0,0,0,0,0,0,0,0,0,0,0,0,0,0,0,0,0,0,0,0,0,0,0,0,0,0,0,0,0,0,0,0,0,0,0,0,0,0,0,0,0,0,0,0,0,0,0,0,0,0,0,0,0,0,0,0,0,0,0,0
QuadDetect         True
RF1Prg             {2;302,3;0.000[MHz]} 0.000,0.000,0.000,0.000,0.000,0.000,0.000,0.000,0.000,0.000,0.000,0.000,0.000,0.000,0.000,0.000,0.000,0.000,0.000,0.000,0.000,0.000,0.000,0.000,0.000,0.000,0.000,0.000,0.000,0.000,0.000,0.000,0.000,0.000,0.000,0.000,0.000,0.000,0.000,0.000,0.000,0.000,0.000,0.000,0.000,0.000,0.000,0.000,0.000,0.000,0.000,0.000,0.000,0.000,0.000,0.000,0.000,0.000,0.000,0.000,0.000,0.000,0.000,0.000,0.000,0.000,0.000,0.000,0.000,0.000,0.000,0.000,0.000,0.000,0.000,0.000,0.000,0.000,0.000,0.000,0.000,0.000,0.000,0.000,0.000,0.000,0.000,0.000,0.000,0.000,0.000,0.000,0.000,0.000,0.000,0.000,0.000,0.000,0.000,0.000,0.000,0.000,0.000,0.000,0.000,0.000,0.000,0.000,0.000,0.000,0.000,0.000,0.000,0.000,0.000,0.000,0.000,0.000,0.000,0.000,0.000,0.000,0.000,0.000,0.000,0.000,0.000,0.000,0.000,0.000,0.000,0.000,0.000,0.000,0.000,0.000,0.000,0.000,0.000,0.000,0.000,0.000,0.000,0.000,0.000,0.000,0.000,0.000,0.000,0.000,0.000,0.000,0.000,0.000,0.000,0.000,0.000,0.000,0.000,0.000,0.000,0.000,0.000,0.000,0.000,0.000,0.000,0.000,0.000,0.000,0.000,0.000,0.000,0.000,0.000,0.000,0.000,0.000,0.000,0.000,0.000,0.000,0.000,0.000,0.000,0.000,0.000,0.000,0.000,0.000,0.000,0.000,0.000,0.000,0.000,0.000,0.000,0.000,0.000,0.000,0.000,0.000,0.000,0.000,0.000,0.000,0.000,0.000,0.000,0.000,0.000,0.000,0.000,0.000,0.000,0.000,0.000,0.000,0.000,0.000,0.000,0.000,0.000,0.000,0.000,0.000,0.000,0.000,0.000,0.000,0.000,0.000,0.000,0.000,0.000,0.000,0.000,0.000,0.000,0.000,0.000,0.000,0.000,0.000,0.000,0.000,0.000,0.000,0.000,0.000,0.000,0.000,0.000,0.000,0.000,0.000,0.000,0.000,0.000,0.000,0.000,0.000,0.000,0.000,0.000,0.000,0.000,0.000,0.000,0.000,0.000,0.000,0.000,0.000,0.000,0.000,0.000,0.000,0.000,0.000,0.000,0.000,0.000,0.000,0.000,0.000,0.000,0.000,0.000,0.000,0.000,0.000,0.000,0.000,0.000,0.000,0.000,0.000,0.000,0.000,0.000,0.000,0.000,0.000,0.000,0.000,0.000,0.000,0.000,0.000,0.000,0.000,0.000,0.000,0.000,0.000,0.000,0.000,0.000,0.000,0.000,0.000,0.000,0.000,0.000,0.000,0.000,0.000,0.000,0.000,0.000,0.000,0.000,0.000,0.000,0.000,0.000,0.000,0.000,0.000,0.000,0.000,0.000,0.000,0.000,0.000,0.000,0.000,0.000,0.000,0.000,0.000,0.000,0.000,0.000,0.000,0.000,0.000,0.000,0.000,0.000,0.000,0.000,0.000,0.000,0.000,0.000,0.000,0.000,0.000,0.000,0.000,0.000,0.000,0.000,0.000,0.000,0.000,0.000,0.000,0.000,0.000,0.000,0.000,0.000,0.000,0.000,0.000,0.000,0.000,0.000,0.000,0.000,0.000,0.000,0.000,0.000,0.000,0.000,0.000,0.000,0.000,0.000,0.000,0.000,0.000,0.000,0.000,0.000,0.000,0.000,0.000,0.000,0.000,0.000,0.000,0.000,0.000,0.000,0.000,0.000,0.000,0.000,0.000,0.000,0.000,0.000,0.000,0.000,0.000,0.000,0.000,0.000,0.000,0.000,0.000,0.000,0.000,0.000,0.000,0.000,0.000,0.000,0.000,0.000,0.000,0.000,0.000,0.000,0.000,0.000,0.000,0.000,0.000,0.000,0.000,0.000,0.000,0.000,0.000,0.000,0.000,0.000,0.000,0.000,0.000,0.000,0.000,0.000,0.000,0.000,0.000,0.000,0.000,0.000,0.000,0.000,0.000,0.000,0.000,0.000,0.000,0.000,0.000,0.000,0.000,0.000,0.000,0.000,0.000,0.000,0.000,0.000,0.000,0.000,0.000,0.000,0.000,0.000,0.000,0.000,0.000,0.000,0.000,0.000,0.000,0.000,0.000,0.000,0.000,0.000,0.000,0.000,0.000,0.000,0.000,0.000,0.000,0.000,0.000,0.000,0.000,0.000,0.000,0.000,0.000,0.000,0.000,0.000,0.000,0.000,0.000,0.000,0.000,0.000,0.000,0.000,0.000,0.000,0.000,0.000,0.000,0.000,0.000,0.000,0.000,0.000,0.000,0.000,0.000,0.000,0.000,0.000,0.000,0.000,0.000,0.000,0.000,0.000,0.000,0.000,0.000,0.000,0.000,0.000,0.000,0.000,0.000,0.000,0.000,0.000,0.000,0.000,0.000,0.000,0.000,0.000,0.000,0.000,0.000,0.000,0.000,0.000,0.000,0.000,0.000,0.000,0.000,0.000,0.000,0.000,0.000,0.000,0.000,0.000,0.000,0.000,0.000,0.000,0.000,0.000,0.000,0.000,0.000,0.000,0.000,0.000,0.000,0.000,0.000,0.000,0.000,0.000,0.000,0.000,0.000,0.000,0.000,0.000,0.000,0.000,0.000,0.000,0.000,0.000,0.000,0.000,0.000,0.000,0.000,0.000,0.000,0.000,0.000,0.000,0.000,0.000,0.000,0.000,0.000,0.000,0.000,0.000,0.000,0.000,0.000,0.000,0.000,0.000,0.000,0.000,0.000,0.000,0.000,0.000,0.000,0.000,0.000,0.000,0.000,0.000,0.000,0.000,0.000,0.000,0.000,0.000,0.000,0.000,0.000,0.000,0.000,0.000,0.000,0.000,0.000,0.000,0.000,0.000,0.000,0.000,0.000,0.000,0.000,0.000,0.000,0.000,0.000,0.000,0.000,0.000,0.000,0.000,0.000,0.000,0.000,0.000,0.000,0.000,0.000,0.000,0.000,0.000,0.000,0.000,0.000,0.000,0.000,0.000,0.000,0.000,0.000,0.000,0.000,0.000,0.000,0.000,0.000,0.000,0.000,0.000,0.000,0.000,0.000,0.000,0.000,0.000,0.000,0.000,0.000,0.000,0.000,0.000,0.000,0.000,0.000,0.000,0.000,0.000,0.000,0.000,0.000,0.000,0.000,0.000,0.000,0.000,0.000,0.000,0.000,0.000,0.000,0.000,0.000,0.000,0.000,0.000,0.000,0.000,0.000,0.000,0.000,0.000,0.000,0.000,0.000,0.000,0.000,0.000,0.000,0.000,0.000,0.000,0.000,0.000,0.000,0.000,0.000,0.000,0.000,0.000,0.000,0.000,0.000,0.000,0.000,0.000,0.000,0.000,0.000,0.000,0.000,0.000,0.000,0.000,0.000,0.000,0.000,0.000,0.000,0.000,0.000,0.000,0.000,0.000,0.000,0.000,0.000,0.000,0.000,0.000,0.000,0.000,0.000,0.000,0.000,0.000,0.000,0.000,0.000,0.000,0.000,0.000,0.000,0.000,0.000,0.000,0.000,0.000,0.000,0.000,0.000,0.000,0.000,0.000,0.000,0.000,0.000,0.000,0.000,0.000,0.000,0.000,0.000,0.000,0.000,0.000,0.000,0.000,0.000,0.000,0.000,0.000,0.000,0.000,0.000,0.000,0.000,0.000,0.000,0.000,0.000,0.000,0.000,0.000,0.000,0.000,0.000,0.000,0.000,0.000,0.000,0.000,0.000,0.000,0.000,0.000,0.000,0.000,0.000,0.000,0.000,0.000,0.000,0.000,0.000,0.000,0.000,0.000,0.000,0.000,0.000,0.000,0.000,0.000,0.000,0.000,0.000,0.000,0.000,0.000,0.000,0.000,0.000,0.000,0.000
RF2Prg             {2;302,3;0.000[MHz]} 0.000,0.000,0.000,0.000,0.000,0.000,0.000,0.000,0.000,0.000,0.000,0.000,0.000,0.000,0.000,0.000,0.000,0.000,0.000,0.000,0.000,0.000,0.000,0.000,0.000,0.000,0.000,0.000,0.000,0.000,0.000,0.000,0.000,0.000,0.000,0.000,0.000,0.000,0.000,0.000,0.000,0.000,0.000,0.000,0.000,0.000,0.000,0.000,0.000,0.000,0.000,0.000,0.000,0.000,0.000,0.000,0.000,0.000,0.000,0.000,0.000,0.000,0.000,0.000,0.000,0.000,0.000,0.000,0.000,0.000,0.000,0.000,0.000,0.000,0.000,0.000,0.000,0.000,0.000,0.000,0.000,0.000,0.000,0.000,0.000,0.000,0.000,0.000,0.000,0.000,0.000,0.000,0.000,0.000,0.000,0.000,0.000,0.000,0.000,0.000,0.000,0.000,0.000,0.000,0.000,0.000,0.000,0.000,0.000,0.000,0.000,0.000,0.000,0.000,0.000,0.000,0.000,0.000,0.000,0.000,0.000,0.000,0.000,0.000,0.000,0.000,0.000,0.000,0.000,0.000,0.000,0.000,0.000,0.000,0.000,0.000,0.000,0.000,0.000,0.000,0.000,0.000,0.000,0.000,0.000,0.000,0.000,0.000,0.000,0.000,0.000,0.000,0.000,0.000,0.000,0.000,0.000,0.000,0.000,0.000,0.000,0.000,0.000,0.000,0.000,0.000,0.000,0.000,0.000,0.000,0.000,0.000,0.000,0.000,0.000,0.000,0.000,0.000,0.000,0.000,0.000,0.000,0.000,0.000,0.000,0.000,0.000,0.000,0.000,0.000,0.000,0.000,0.000,0.000,0.000,0.000,0.000,0.000,0.000,0.000,0.000,0.000,0.000,0.000,0.000,0.000,0.000,0.000,0.000,0.000,0.000,0.000,0.000,0.000,0.000,0.000,0.000,0.000,0.000,0.000,0.000,0.000,0.000,0.000,0.000,0.000,0.000,0.000,0.000,0.000,0.000,0.000,0.000,0.000,0.000,0.000,0.000,0.000,0.000,0.000,0.000,0.000,0.000,0.000,0.000,0.000,0.000,0.000,0.000,0.000,0.000,0.000,0.000,0.000,0.000,0.000,0.000,0.000,0.000,0.000,0.000,0.000,0.000,0.000,0.000,0.000,0.000,0.000,0.000,0.000,0.000,0.000,0.000,0.000,0.000,0.000,0.000,0.000,0.000,0.000,0.000,0.000,0.000,0.000,0.000,0.000,0.000,0.000,0.000,0.000,0.000,0.000,0.000,0.000,0.000,0.000,0.000,0.000,0.000,0.000,0.000,0.000,0.000,0.000,0.000,0.000,0.000,0.000,0.000,0.000,0.000,0.000,0.000,0.000,0.000,0.000,0.000,0.000,0.000,0.000,0.000,0.000,0.000,0.000,0.000,0.000,0.000,0.000,0.000,0.000,0.000,0.000,0.000,0.000,0.000,0.000,0.000,0.000,0.000,0.000,0.000,0.000,0.000,0.000,0.000,0.000,0.000,0.000,0.000,0.000,0.000,0.000,0.000,0.000,0.000,0.000,0.000,0.000,0.000,0.000,0.000,0.000,0.000,0.000,0.000,0.000,0.000,0.000,0.000,0.000,0.000,0.000,0.000,0.000,0.000,0.000,0.000,0.000,0.000,0.000,0.000,0.000,0.000,0.000,0.000,0.000,0.000,0.000,0.000,0.000,0.000,0.000,0.000,0.000,0.000,0.000,0.000,0.000,0.000,0.000,0.000,0.000,0.000,0.000,0.000,0.000,0.000,0.000,0.000,0.000,0.000,0.000,0.000,0.000,0.000,0.000,0.000,0.000,0.000,0.000,0.000,0.000,0.000,0.000,0.000,0.000,0.000,0.000,0.000,0.000,0.000,0.000,0.000,0.000,0.000,0.000,0.000,0.000,0.000,0.000,0.000,0.000,0.000,0.000,0.000,0.000,0.000,0.000,0.000,0.000,0.000,0.000,0.000,0.000,0.000,0.000,0.000,0.000,0.000,0.000,0.000,0.000,0.000,0.000,0.000,0.000,0.000,0.000,0.000,0.000,0.000,0.000,0.000,0.000,0.000,0.000,0.000,0.000,0.000,0.000,0.000,0.000,0.000,0.000,0.000,0.000,0.000,0.000,0.000,0.000,0.000,0.000,0.000,0.000,0.000,0.000,0.000,0.000,0.000,0.000,0.000,0.000,0.000,0.000,0.000,0.000,0.000,0.000,0.000,0.000,0.000,0.000,0.000,0.000,0.000,0.000,0.000,0.000,0.000,0.000,0.000,0.000,0.000,0.000,0.000,0.000,0.000,0.000,0.000,0.000,0.000,0.000,0.000,0.000,0.000,0.000,0.000,0.000,0.000,0.000,0.000,0.000,0.000,0.000,0.000,0.000,0.000,0.000,0.000,0.000,0.000,0.000,0.000,0.000,0.000,0.000,0.000,0.000,0.000,0.000,0.000,0.000,0.000,0.000,0.000,0.000,0.000,0.000,0.000,0.000,0.000,0.000,0.000,0.000,0.000,0.000,0.000,0.000,0.000,0.000,0.000,0.000,0.000,0.000,0.000,0.000,0.000,0.000,0.000,0.000,0.000,0.000,0.000,0.000,0.000,0.000,0.000,0.000,0.000,0.000,0.000,0.000,0.000,0.000,0.000,0.000,0.000,0.000,0.000,0.000,0.000,0.000,0.000,0.000,0.000,0.000,0.000,0.000,0.000,0.000,0.000,0.000,0.000,0.000,0.000,0.000,0.000,0.000,0.000,0.000,0.000,0.000,0.000,0.000,0.000,0.000,0.000,0.000,0.000,0.000,0.000,0.000,0.000,0.000,0.000,0.000,0.000,0.000,0.000,0.000,0.000,0.000,0.000,0.000,0.000,0.000,0.000,0.000,0.000,0.000,0.000,0.000,0.000,0.000,0.000,0.000,0.000,0.000,0.000,0.000,0.000,0.000,0.000,0.000,0.000,0.000,0.000,0.000,0.000,0.000,0.000,0.000,0.000,0.000,0.000,0.000,0.000,0.000,0.000,0.000,0.000,0.000,0.000,0.000,0.000,0.000,0.000,0.000,0.000,0.000,0.000,0.000,0.000,0.000,0.000,0.000,0.000,0.000,0.000,0.000,0.000,0.000,0.000,0.000,0.000,0.000,0.000,0.000,0.000,0.000,0.000,0.000,0.000,0.000,0.000,0.000,0.000,0.000,0.000,0.000,0.000,0.000,0.000,0.000,0.000,0.000,0.000,0.000,0.000,0.000,0.000,0.000,0.000,0.000,0.000,0.000,0.000,0.000,0.000,0.000,0.000,0.000,0.000,0.000,0.000,0.000,0.000,0.000,0.000,0.000,0.000,0.000,0.000,0.000,0.000,0.000,0.000,0.000,0.000,0.000,0.000,0.000,0.000,0.000,0.000,0.000,0.000,0.000,0.000,0.000,0.000,0.000,0.000,0.000,0.000,0.000,0.000,0.000,0.000,0.000,0.000,0.000,0.000,0.000,0.000,0.000,0.000,0.000,0.000,0.000,0.000,0.000,0.000,0.000,0.000,0.000,0.000,0.000,0.000,0.000,0.000,0.000,0.000,0.000,0.000,0.000,0.000,0.000,0.000,0.000,0.000,0.000,0.000,0.000,0.000,0.000,0.000,0.000,0.000,0.000,0.000,0.000,0.000,0.000,0.000,0.000,0.000,0.000,0.000,0.000,0.000,0.000,0.000,0.000,0.000,0.000,0.000,0.000,0.000,0.000,0.000,0.000,0.000,0.000,0.000,0.000,0.000,0.000,0.000,0.000,0.000,0.000,0.000,0.000,0.000,0.000,0.000,0.000,0.000,0.000,0.000,0.000,0.000,0.000,0.000,0.000,0.000,0.000,0.000,0.000,0.000,0.000,0.000,0.000,0.000,0.000,0.000,0.000,0.000,0.000,0.000,0.000,0.000,0.000,0.000,0.000,0.000,0.000,0.000,0.000,0.000,0.000,0.000,0.000,0.000,0.000
ReplaceMode        Off
ShotRepTime        40.80 us
ShotsPLoop         50
SmoothAllowed      False
SmoothPoints       1
SptProgress        0 %
StochMode          False
SweepsPExp         1
TriggerTimeOut     27 s
XAxisChan          AWG1
XAxisParam         Frequency
XAxisPls           1
XAxisQuant         Time
XSpecRes           500
YAxisChan          AWG1
YAxisParam         Frequency
YAxisPls           1
YAxisQuant         Magnetic Field
YSpecRes           300

.DVC     recorder, 1.0

BaselineCorr       Off
NbScansAcc         1
NbScansDone        1
NbScansToDo        1
ReplaceMode        Off
SmoothMode         Manual
SmoothPoints       1

.DVC     routeTrg, 1.0


.DVC     sigChanSmall, 1.0


.DVC     transRec, 1.0


*
************************************************************
