# Supplementary material for: Analysis of early intermediate states of the nitrogenase reaction by regularization of EPR spectra
Source: Nat Commun. 2024 May 13;15:4041. doi: 10.1038/s41467-024-48271-8 (PMC11091149; doi:10.1038/s41467-024-48271-8)
Supplement: Supplementary file 4 — Source Data [file 41467_2024_48271_MOESM4_ESM.zip › AvI_DataSet/Puls_QBand/2P_ESEEM/Long_timeTrace/SampleInfo.txt]

Spectrometer: 			E580
Resonator: 			EN 5107D2
Cryostat: 			CF935


Comment on the samples:
The operator names in the files and the file names different, 
because we have remaned them, that they are consisted with the publication.


All measurements were performed at 4.5K.
2D-data set: B0 vs. 2P-ESEEM

All experimental details can be found in the material and method section or in the DSC file.

Traces were used for estimate Tm*
