# Supplementary material for: Analysis of early intermediate states of the nitrogenase reaction by regularization of EPR spectra
Source: Nat Commun. 2024 May 13;15:4041. doi: 10.1038/s41467-024-48271-8 (PMC11091149; doi:10.1038/s41467-024-48271-8)
Supplement: Supplementary file 4 — Source Data [file 41467_2024_48271_MOESM4_ESM.zip › AvI_DataSet/Readme.txt]

The following folders contain all EPR raw data of the publication.
They are in the BRUKER DSC and DTA files. You will need Bruker-XEPR or Easyspin (www.easyspin.org) to open them.

Each folder contains a short sample info file. "InfoSample".
All files have been renamed according to the publication
"xxxxx. vol.xxx. NatComm xxxxx pp. xxxxxx"


If you are use any of these data sets please cite the publication (see above)

These data sets can be used for any scientific or educational purposes.
